# Supplementary material for: Prevalence and predictors of transfusion-transmitted infections among blood donor types at a teaching hospital in Ghana: Implications for haemovigilance
Source: PLoS One. 2025 Oct 31;20(10):e0335544. doi: 10.1371/journal.pone.0335544 (PMC12578228; doi:10.1371/journal.pone.0335544)
Supplement: S3 Table — (XLSX) [file pone.0335544.s003.xlsx]

## Sheet: S3A. Blood Groups
S3A: ABO and RhD blood groups 8,356 out of 10,152 blood donors (the values used to build Fig 2))
Blood Group	Frequency	Percent
O POS	4703	56.3
O NEG	443	5.3
A POS	1344	16.1
A NEG	114	1.4
B POS	1415	16.9
B NEG	140	1.7
AB POS	183	2.2
AB NEG	14	0.2
Total	8356
RhD POS	7645	91.5
RhD NEG	711	8.5
The distribution of ABO and RhD blood groups among 8,356 blood donors, representing 82.3% of the total cohort of 10,152 donors.

## Sheet: S3B. TTI Seropositivity 
	S3B: Comparing TTI seropositivity between voluntary and replacement blood donors (data used to build Fig 3)
	Infections	Voluntary	Percent	Replacement	Percent	Total	Percent	p-values	95% CI
	Syphilis	176	0.017	674	0.066	850	0.084	<0.001	7.8–9.0%
	HBsAg	113	0.011	397	0.039	510	5	<0.001	4.5–5.5%
	HCV	92	0.009	204	0.02	296	0.029	0.051	2.5–3.3%
	HIV	77	0.008	115	0.011	192	0.019	0.29	1.6–2.2%
	Comparison of transfusion-transmitted infection (TTI) seropositivity rates between voluntary (N = 3,702) and replacement (N = 6,450) blood donors, totalling 10,152 potential donors. The table shows the number and percentage of donors reactive for syphilis, hepatitis B virus (HBV), hepatitis C virus (HCV), and human immunodeficiency virus (HIV) in each donor group and overall. P-values indicate th…

## Sheet: S3C. Co-infection
S3C. Co-infection patterns among 10,152 potential blood donors (the values used to build Fig 4)
Co-infections	Total (N=10,152)	Replacement (N=6450)	Voluntary (N=3702)
HBsAg, HCV	5 (0.0%)	4 (0.0%)	1 (0.0%)
HBsAg, HIV	3 (0.0%)	1 (0.0%)	2 (0.0%)
HBsAg, syphilis	79 (0.8%)	52 (0.5%)	27 (0.3%)
HCV, syphilis	15 (0.1%)	10 (0.1%)	5 (0.0%)
HIV, HCV	11 (0.1%)	4 (0.0%)	7 (0.1%)
HIV, syphilis	21 (0.2%)	11 (0.1%)	10 (0.1%)
HBsAg, HIV, HCV	1 (0.0%)	0 (0.0%)	1 (0.0%)
HBsAg, HIV, syphilis	4 (0.0%)	3 (0.0%)	1 (0.0%)
HIV, HCV, syphilis	1 (0.0%)	1 (0.0%)	0 (0.0%)
HBsAg, HIV, HCV, syphilis	9 (0.1%)	6 (0.1%)	3 (0.0%)
Total	149	92	57
The distribution and prevalence of various co-infection patterns among a cohort of 10,152 potential blood donors, categorised by their donor type (Replacement vs. Voluntary).

## Sheet: S3D. Dataset
AgeYears	Previousdonation_YesNo	TotalNoOfDonations	BloodGroup	Age_Coded	Sex_Coded (Female=0, Male=1)	Occupation_Coded (Student =0, Worker=1, Unemployed =2, Others=3	Repeat_First_Coded (0 =First time, 1=Repeat donor)	DonorType_Coded (mobile =0, walk-in =1, replacement =2)	DonationType_V_R_Coded (voluntary = 0, replacement =1)
22	NO	0	A POS	1	1	1	0	2	1
27	NO	0	O POS	1	1	1	0	2	1
37	YES	1	NS	2	1	1	1	2	1
25	NO	0	B POS	1	1	1	0	2	1
30	YES	5	O POS	1	1	1	1	2	1
31	NO	0	A POS	2	1	1	0	2	1
22	NO	0	O POS	1	0	0	0	2	1
36	YES	1	O POS	2	1	1	1	2	1
44	YES	3	O POS	3	1	1	1	2	1
21	NO	0	O NEG	1	1	1	0	2	1
28	NO	0	O POS	1	1	1	0	2	1
29	YES	3	O POS	1	1	1	1	2	1
26	NO	0	O POS	1	1	1	0	2	1
21	NO	0	O POS	1	0	0	0	2	1
30	NO	0	O POS	1	1	1	0	2	1
29	NO	0	O POS	1	1	1	0	2	1
37	YES	1	O POS	2	1	1	1	2	1
32	YES	7	O POS	2	1	1	1	2	1
17	NO	0	O POS	0	1	0	0	2	1
23	NO	0	O POS	1	1	0	0	2	1
32	YES	3	O POS	2	1	1	1	2	1
32	YES	2	A POS	2	1	1	1	2	1
45	YES	2	AB NEG	3	1	1	1	2	1
35	YES	1	O POS	2	1	1	1	2	1
24	NO	0	O POS	1	1	1	0	2	1
38	YES	4	O POS	2	1	1	1	2	1
30	YES	1	O POS	1	1	1	1	2	1
25	YES	NS	O POS	1	1	3	1	2	1
37	NO	0	O POS	2	1	1	0	2	1
34	YES	5	O POS	2	1	1	1	1	0
23	YES	1	O POS	1	0	0	1	2	1
24	YES	2	O NEG	1	1	2	1	2	1
31	YES	6	O POS	2	1	1	1	2	1
21	NO	0	NS	1	1	1	0	2	1
19	NO	0	B POS	0	0	0	0	0	0
26	NO	0	B POS	1	0	3	0	2	1
27	YES	1	O NEG	1	1	0	1	2	1
26	YES	NS	O NEG	1	1	1	1	2	1
24	NO	0	O NEG	1	0	1	0	2	1
32	YES	1	O POS	2	1	0	1	2	1
27	YES	5	O POS	1	1	0	1	2	1
29	NO	0	O POS	1	1	1	0	2	1
21	NO	0	O POS	1	0	0	0	2	1
36	NO	0	A POS	2	1	1	0	2	1
37	YES	3	O POS	2	1	1	1	2	1
25	NO	0	O POS	1	1	2	0	2	1
19	NO	0	A POS	0	1	1	0	2	1
35	YES	5	O POS	2	1	1	1	2	1
19	NO	0	A NEG	0	1	3	0	2	1
27	YES	1	O POS	1	0	0	1	1	0
19	NO	0	A POS	0	1	0	0	2	1
26	NO	0	O POS	1	1	1	0	2	1
22	YES	2	A POS	1	1	1	1	2	1
26	NO	0	O POS	1	1	1	0	2	1
28	YES	2	O POS	1	1	1	1	2	1
26	YES	1	O POS	1	1	1	1	2	1
28	NO	0	A POS	1	1	2	0	2	1
27	YES	2	A POS	1	0	0	1	2	1
20	YES	2	AB NEG	0	0	0	1	1	0
24	NO	0	A POS	1	0	0	0	2	1
39	YES	4	O POS	2	1	1	1	2	1
31	YES	4	O POS	2	1	1	1	2	1
40	YES	2	A POS	2	1	1	1	2	1
19	YES	2	O POS	0	1	1	1	1	0
28	YES	3	O NEG	1	1	1	1	2	1
40	YES	2	O POS	2	1	1	1	2	1
31	YES	NS	B POS	2	1	1	1	2	1
43	YES	6	O POS	3	1	1	1	2	1
33	NO	0	O POS	2	1	1	0	2	1
22	NO	0	O POS	1	1	0	0	2	1
31	NO	0	A POS	2	1	1	0	2	1
18	YES	NS	NS	0	0	0	1	1	0
28	YES	1	A POS	1	1	1	1	2	1
31	NO	0	NS	2	0	1	0	2	1
23	NO	0	O POS	1	1	0	0	2	1
42	YES	2	A POS	3	1	1	1	2	1
30	YES	1	A POS	1	1	1	1	2	1
42	YES	2	O POS	3	1	1	1	2	1
28	YES	5	O POS	1	0	1	1	2	1
34	NO	0	O POS	2	0	1	0	2	1
24	YES	2	O POS	1	1	1	1	2	1
32	NO	0	O POS	2	0	1	0	2	1
21	NO	0	O NEG	1	1	0	0	2	1
37	YES	1	O NEG	2	0	1	1	2	1
30	NO	0	A POS	1	0	1	0	2	1
22	NO	0	O POS	1	1	1	0	1	0
30	NO	0	O POS	1	1	1	0	2	1
35	YES	2	O POS	2	1	1	1	2	1
29	NO	0	NS	1	1	1	0	2	1
25	YES	3	O POS	1	1	1	1	2	1
31	NO	0	O POS	2	1	1	0	2	1
29	NO	0	O POS	1	1	1	0	2	1
38	YES	NS	O POS	2	1	1	1	2	1
27	YES	2	O POS	1	1	1	1	2	1
42	YES	4	O POS	3	1	1	1	2	1
30	NO	0	O POS	1	1	1	0	2	1
27	NO	0	B NEG	1	1	1	0	2	1
20	YES	NS	O NEG	0	0	0	1	1	0
32	YES	1	O POS	2	1	1	1	2	1
40	YES	4	O POS	2	1	1	1	2	1
19	YES	1	O NEG	0	0	0	1	1	0
26	YES	1	A POS	1	1	1	1	2	1
33	YES	1	O POS	2	1	1	1	2	1
36	NO	0	B NEG	2	1	1	0	2	1
37	YES	1	B NEG	2	1	1	1	2	1
20	YES	2	O POS	0	1	1	1	2	1
24	YES	1	A POS	1	1	0	1	1	0
17	NO	0	O POS	0	1	0	0	2	1
19	NO	0	O POS	0	1	0	0	2	1
28	YES	3	O POS	1	1	1	1	2	1
32	NO	0	B POS	2	0	1	0	2	1
33	NO	0	O POS	2	1	1	0	2	1
29	NO	0	O POS	1	1	0	0	2	1
37	NO	0	NS	2	1	1	0	2	1
24	NO	0	O POS	1	1	0	0	2	1
41	YES	5	O POS	3	1	1	1	2	1
18	NO	0	A POS	0	1	0	0	2	1
28	YES	1	O POS	1	1	1	1	2	1
27	NO	0	O POS	1	1	1	0	2	1
28	YES	1	O POS	1	1	1	1	2	1
43	YES	8	O POS	3	0	2	1	1	0
32	NO	0	A POS	2	1	1	0	2	1
28	YES	1	B POS	1	1	1	1	2	1
37	YES	5	O POS	2	1	2	1	2	1
31	YES	1	O POS	2	1	1	1	2	1
26	YES	3	O POS	1	1	1	1	2	1
32	NO	0	B POS	2	1	1	0	2	1
30	NO	0	O POS	1	1	1	0	2	1
26	NO	0	O NEG	1	1	1	0	2	1
23	YES	1	A POS	1	1	0	1	1	0
24	YES	2	O NEG	1	1	1	1	2	1
39	NO	0	A POS	2	1	1	0	2	1
22	YES	1	O POS	1	1	1	1	2	1
49	YES	1	O POS	3	1	1	1	2	1
30	YES	14	O POS	1	1	1	1	1	0
22	YES	1	O POS	1	1	1	1	2	1
20	YES	NS	O POS	0	0	0	1	2	1
41	YES	2	O POS	3	1	1	1	2	1
37	YES	4	A POS	2	1	1	1	2	1
22	YES	3	B POS	1	1	0	1	2	1
32	YES	2	O POS	2	1	1	1	2	1
31	YES	2	A POS	2	1	1	1	2	1
34	YES	4	O POS	2	1	1	1	2	1
29	YES	3	O NEG	1	1	1	1	2	1
27	YES	1	O POS	1	1	2	1	2	1
23	YES	2	O POS	1	1	1	1	2	1
20	YES	1	O POS	0	1	3	1	2	1
26	YES	2	O POS	1	1	1	1	2	1
34	YES	NS	B POS	2	1	1	1	2	1
23	YES	2	O POS	1	1	1	1	2	1
19	YES	1	O POS	0	1	1	1	2	1
22	YES	1	O POS	1	0	1	1	1	0
30	NO	0	O POS	1	1	1	0	2	1
31	YES	NS	O POS	2	1	1	1	2	1
28	NO	0	O POS	1	1	1	0	2	1
28	NO	0	NS	1	1	1	0	2	1
22	NO	0	AB POS	1	1	1	0	2	1
31	YES	3	O POS	2	1	1	1	2	1
28	NO	0	A POS	1	1	1	0	2	1
28	NO	0	N/A	1	1	0	0	2	1
37	YES	1	N/A	2	1	1	1	2	1
27	NO	0	N/A	1	1	1	0	2	1
43	NO	0	N/A	3	1	1	0	2	1
33	YES	1	N/A	2	1	1	1	2	1
23	NO	0	N/A	1	1	1	0	2	1
37	YES	2	N/A	2	1	1	1	2	1
39	NO	0	N/A	2	1	1	0	2	1
32	NO	0	N/A	2	1	1	0	2	1
24	NO	0	N/A	1	1	1	0	2	1
24	NO	0	N/A	1	1	1	0	2	1
22	NO	0	N/A	1	1	1	0	2	1
35	NO	0	N/A	2	1	1	0	2	1
40	YES	2	N/A	2	1	1	1	2	1
39	NO	0	N/A	2	1	1	0	2	1
31	YES	1	N/A	2	1	1	1	2	1
31	YES	1	N/A	2	1	1	1	2	1
41	YES	2	N/A	3	1	2	1	2	1
37	NO	0	N/A	2	1	1	0	2	1
27	YES	10	N/A	1	1	1	1	2	1
37	NO	0	N/A	2	1	1	0	2	1
23	NO	0	N/A	1	1	1	0	2	1
23	NO	0	N/A	1	1	1	0	2	1
21	YES	2	N/A	1	0	2	1	2	1
31	NO	0	N/A	2	1	1	0	2	1
28	NO	0	N/A	1	1	1	0	2	1
25	NO	0	B POS	1	1	1	0	2	1
26	NO	0	O POS	1	1	1	0	2	1
26	YES	5	O POS	1	1	2	1	2	1
22	NO	0	NS	1	0	1	0	2	1
29	NO	0	A POS	1	1	1	0	2	1
32	YES	2	A POS	2	1	1	1	2	1
38	NO	0	A POS	2	1	1	0	2	1
40	NO	0	NS	2	1	1	0	2	1
46	YES	2	N/A	3	1	1	1	2	1
30	YES	1	A POS	1	1	1	1	2	1
42	NO	0	NS	3	1	1	0	2	1
47	NO	0	A POS	3	1	1	0	2	1
38	YES	7	O NEG	2	1	1	1	2	1
38	NO	0	O POS	2	1	1	0	2	1
33	YES	2	O POS	2	0	1	1	2	1
21	YES	1	AB POS	1	1	0	1	2	1
20	NO	0	A POS	0	1	0	0	2	1
25	NO	0	O POS	1	0	1	0	2	1
30	YES	3	O POS	1	1	1	1	2	1
28	YES	1	O POS	1	1	1	1	2	1
36	NO	0	O POS	2	1	1	0	2	1
25	NO	0	O POS	1	1	1	0	2	1
25	NO	0	B POS	1	1	1	0	2	1
22	YES	1	B POS	1	1	1	1	2	1
27	YES	2	B POS	1	1	1	1	2	1
21	YES	2	O POS	1	1	1	1	2	1
24	YES	2	O POS	1	1	1	1	2	1
22	YES	1	B POS	1	1	1	1	2	1
54	YES	1	O POS	3	1	1	1	2	1
29	YES	1	NS	1	1	1	1	2	1
31	YES	1	O POS	2	1	1	1	2	1
27	YES	4	NS	1	1	1	1	2	1
28	NO	0	O POS	1	1	1	0	2	1
26	YES	3	A POS	1	0	1	1	2	1
25	NO	0	A POS	1	1	1	0	2	1
18	NO	0	NS	0	1	1	0	2	1
25	YES	1	O POS	1	1	3	1	2	1
31	YES	4	NS	2	1	1	1	2	1
30	YES	1	O POS	1	1	1	1	2	1
25	YES	1	O POS	1	1	0	1	1	0
21	NO	0	O POS	1	1	1	0	2	1
27	NO	0	O POS	1	1	1	0	2	1
31	YES	2	O POS	2	1	1	1	2	1
25	YES	1	O NEG	1	1	1	1	2	1
44	NO	0	O POS	3	1	1	0	2	1
31	YES	7	O POS	2	1	1	1	2	1
49	YES	3	B POS	3	1	1	1	2	1
29	NO	0	O POS	1	1	1	0	2	1
32	YES	3	B POS	2	1	1	1	2	1
36	YES	2	A POS	2	0	1	1	1	0
26	NO	0	O POS	1	1	1	0	2	1
22	YES	3	NS	1	1	1	1	2	1
21	NO	0	B POS	1	1	1	0	2	1
30	YES	2	B POS	1	1	1	1	2	1
43	YES	16	NS	3	1	1	1	1	0
32	NO	0	O POS	2	1	1	0	2	1
29	NO	0	A POS	1	1	3	0	2	1
23	NO	0	AB POS	1	1	3	0	2	1
31	NO	0	B POS	2	1	3	0	2	1
30	YES	4	A POS	1	1	1	1	2	1
23	NO	0	O POS	1	1	3	0	2	1
27	NO	0	B POS	1	1	3	0	2	1
32	YES	3	O POS	2	1	2	1	2	1
17	NO	0	O POS	0	1	1	0	2	1
24	NO	0	O POS	1	1	1	0	2	1
30	YES	1	O POS	1	1	1	1	2	1
35	YES	3	B POS	2	1	1	1	2	1
26	NO	0	B POS	1	1	1	0	2	1
30	YES	1	NS	1	0	1	1	2	1
40	NO	0	B POS	2	1	1	0	2	1
31	YES	2	O POS	2	1	1	1	2	1
22	NO	0	NS	1	1	1	0	2	1
23	NO	0	NS	1	1	1	0	2	1
21	YES	1	NS	1	1	0	1	2	1
20	NO	0	A NEG	0	1	2	0	2	1
21	YES	1	O POS	1	1	1	1	2	1
20	NO	0	O NEG	0	1	1	0	2	1
29	NO	0	NS	1	1	1	0	2	1
20	YES	1	O POS	0	1	0	1	2	1
36	NO	0	O POS	2	1	1	0	2	1
43	YES	2	AB NEG	3	1	1	1	2	1
34	YES	3	NS	2	1	1	1	2	1
38	YES	4	A POS	2	1	1	1	2	1
30	YES	2	A POS	1	1	1	1	2	1
44	YES	NS	O POS	3	1	1	1	2	1
23	YES	4	O POS	1	1	1	1	2	1
34	YES	4	A POS	2	1	1	1	2	1
34	YES	8	O NEG	2	1	1	1	2	1
29	NO	0	O POS	1	1	1	0	2	1
30	YES	1	B POS	1	1	1	1	2	1
48	YES	14	O NEG	3	1	1	1	2	1
22	NO	0	B POS	1	1	1	0	2	1
29	YES	4	O POS	1	1	1	1	2	1
18	NO	0	A POS	0	1	2	0	2	1
36	NO	0	O POS	2	1	1	0	2	1
28	YES	4	O POS	1	1	1	1	2	1
48	NO	0	O NEG	3	1	1	0	2	1
39	NO	0	O POS	2	1	1	0	2	1
25	YES	NS	B NEG	1	1	0	1	1	0
32	NO	0	A POS	2	0	1	0	2	1
21	YES	8	B NEG	1	1	0	1	1	0
44	NO	0	O POS	3	1	1	0	2	1
23	NO	0	O POS	1	1	1	0	2	1
22	NO	0	O POS	1	0	0	0	2	1
33	YES	10	O NEG	2	1	1	1	2	1
27	NO	0	O POS	1	1	1	0	2	1
30	YES	3	A NEG	1	1	1	1	2	1
39	NO	0	O POS	2	1	2	0	2	1
38	YES	1	B POS	2	0	1	1	2	1
33	YES	3	O POS	2	1	1	1	2	1
30	YES	NS	O POS	1	1	1	1	2	1
28	NO	0	O POS	1	1	1	0	2	1
29	YES	2	O POS	1	1	1	1	2	1
31	YES	2	O NEG	2	1	1	1	2	1
22	YES	3	O POS	1	1	1	1	2	1
38	YES	1	A POS	2	1	1	1	2	1
28	YES	4	O NEG	1	1	1	1	2	1
32	YES	3	O POS	2	1	1	1	2	1
45	YES	2	B POS	3	1	1	1	2	1
27	YES	2	O NEG	1	1	1	1	2	1
36	YES	2	O POS	2	1	1	1	2	1
20	YES	2	A POS	0	1	0	1	2	1
20	YES	1	NS	0	1	0	1	2	1
21	NO	0	O NEG	1	1	0	0	2	1
39	YES	4	O POS	2	1	1	1	2	1
26	YES	4	O POS	1	1	0	1	2	1
19	YES	1	A POS	0	1	0	1	2	1
24	YES	1	O POS	1	1	2	1	2	1
28	YES	1	NS	1	1	0	1	1	0
28	YES	1	O POS	1	1	1	1	2	1
27	NO	0	O POS	1	1	1	0	2	1
23	YES	1	A POS	1	1	1	1	2	1
23	YES	1	B POS	1	1	1	1	2	1
26	NO	0	O POS	1	1	1	0	2	1
40	YES	4	O POS	2	1	1	1	2	1
25	NO	0	O POS	1	1	1	0	2	1
32	YES	1	O POS	2	1	1	1	2	1
34	NO	0	O POS	2	1	1	0	2	1
35	NO	0	O POS	2	1	1	0	2	1
38	NO	0	O POS	2	1	1	0	2	1
22	NO	0	A POS	1	1	2	0	2	1
20	YES	1	B POS	0	1	1	1	2	1
27	YES	1	A POS	1	1	1	1	2	1
34	NO	0	O POS	2	1	1	0	2	1
24	NO	0	A POS	1	1	1	0	2	1
30	NO	0	O POS	1	1	1	0	2	1
45	YES	4	O NEG	3	1	1	1	2	1
44	NO	0	O NEG	3	1	1	0	2	1
29	YES	1	B POS	1	1	1	1	2	1
24	NO	0	NS	1	1	1	0	2	1
34	NO	0	B POS	2	1	1	0	2	1
42	NO	0	O POS	3	0	1	0	2	1
30	NO	0	B POS	1	1	1	0	2	1
31	NO	0	A POS	2	1	1	0	2	1
23	NO	0	B NEG	1	1	1	0	2	1
31	YES	3	O POS	2	1	1	1	2	1
43	YES	3	O POS	3	1	1	1	2	1
28	YES	1	NS	1	1	1	1	2	1
30	YES	2	A POS	1	1	1	1	2	1
18	NO	0	O POS	0	1	1	0	2	1
21	NO	0	B POS	1	1	1	0	2	1
41	YES	4	O POS	3	1	1	1	2	1
31	NO	0	A POS	2	1	1	0	2	1
27	YES	2	B POS	1	1	1	1	2	1
30	YES	4	O POS	1	1	1	1	2	1
39	NO	0	O POS	2	1	1	0	2	1
31	YES	2	O POS	2	1	1	1	2	1
29	YES	1	NS	1	1	1	1	2	1
42	YES	10	O POS	3	1	1	1	2	1
29	YES	4	O POS	1	1	1	1	2	1
22	YES	1	O POS	1	1	1	1	2	1
42	YES	1	O POS	3	1	1	1	2	1
26	YES	2	O POS	1	1	1	1	2	1
29	YES	4	O POS	1	1	1	1	2	1
35	NO	0	O POS	2	1	1	0	2	1
27	YES	2	A POS	1	1	1	1	2	1
30	YES	1	O POS	1	1	1	1	2	1
30	NO	0	O POS	1	1	1	0	2	1
36	NO	0	O POS	2	1	1	0	2	1
28	YES	4	A POS	1	1	1	1	2	1
32	YES	4	O POS	2	1	1	1	2	1
39	NO	0	O POS	2	1	1	0	2	1
22	NO	0	A POS	1	1	1	0	2	1
38	YES	NS	B POS	2	1	1	1	2	1
40	YES	3	O POS	2	1	2	1	2	1
29	YES	3	A POS	1	1	2	1	2	1
26	NO	0	A POS	1	1	1	0	2	1
21	YES	1	O POS	1	1	0	1	2	1
23	NO	0	NS	1	1	0	0	2	1
27	YES	4	O POS	1	1	1	1	2	1
32	NO	0	A POS	2	1	1	0	2	1
37	YES	8	O POS	2	1	1	1	2	1
38	YES	1	B POS	2	1	1	1	2	1
30	NO	0	O POS	1	1	1	0	2	1
24	NO	0	O POS	1	1	1	0	2	1
28	NO	0	A POS	1	1	1	0	2	1
21	YES	2	O NEG	1	1	1	1	2	1
22	NO	0	O POS	1	1	2	0	2	1
20	NO	0	A POS	0	0	0	0	2	1
28	YES	1	A POS	1	1	1	1	2	1
27	NO	0	O POS	1	1	0	0	2	1
29	YES	4	O POS	1	0	1	1	2	1
33	YES	10	O POS	2	1	1	1	2	1
20	YES	2	A POS	0	1	1	1	2	1
36	NO	0	O POS	2	1	2	0	2	1
19	NO	0	B POS	0	0	0	0	2	1
31	YES	1	O POS	2	1	1	1	2	1
20	NO	0	O POS	0	1	1	0	2	1
43	YES	1	O POS	3	1	1	1	2	1
24	YES	3	O POS	1	0	1	1	2	1
37	NO	0	AB POS	2	1	1	0	2	1
24	NO	0	B POS	1	1	1	0	2	1
33	YES	1	O POS	2	1	1	1	2	1
33	YES	1	O POS	2	1	1	1	2	1
24	NO	0	A POS	1	1	2	0	2	1
19	NO	0	O NEG	0	1	2	0	2	1
24	NO	0	O NEG	1	1	0	0	2	1
33	YES	1	O NEG	2	1	1	1	2	1
28	YES	1	O POS	1	1	0	1	2	1
18	NO	0	A POS	0	1	1	0	2	1
32	NO	0	O POS	2	1	1	0	2	1
30	NO	0	O NEG	1	1	1	0	2	1
26	NO	0	O POS	1	1	1	0	2	1
46	YES	8	O NEG	3	1	1	1	2	1
29	YES	2	B POS	1	1	1	1	2	1
19	NO	0	O POS	0	1	1	0	2	1
30	YES	1	B POS	1	1	1	1	2	1
22	NO	0	O POS	1	1	1	0	2	1
22	NO	0	B POS	1	1	1	0	2	1
24	YES	3	B POS	1	1	1	1	2	1
36	YES	2	B POS	2	1	2	1	2	1
32	NO	0	A POS	2	1	2	0	2	1
24	YES	3	O NEG	1	1	0	1	2	1
25	NO	0	O POS	1	1	0	0	2	1
46	YES	8	A POS	3	1	1	1	1	0
35	YES	3	O POS	2	1	1	1	2	1
20	NO	0	A POS	0	1	0	0	2	1
19	YES	1	B POS	0	0	0	1	2	1
19	YES	2	NS	0	1	2	1	2	1
21	NO	0	O NEG	1	1	1	0	2	1
30	YES	2	O POS	1	1	1	1	2	1
23	YES	2	A POS	1	1	0	1	1	0
47	YES	4	O POS	3	1	1	1	1	0
45	YES	1	B POS	3	0	1	1	1	0
25	YES	2	O POS	1	1	1	1	2	1
36	YES	2	A POS	2	1	1	1	2	1
39	YES	6	NS	2	1	1	1	1	0
29	NO	0	O POS	1	1	1	0	2	1
31	YES	2	B POS	2	1	1	1	2	1
44	YES	3	O POS	3	1	1	1	2	1
20	YES	2	B POS	0	1	0	1	2	1
25	YES	2	O POS	1	1	1	1	2	1
27	YES	2	B POS	1	1	1	1	2	1
23	YES	NS	B POS	1	1	1	1	2	1
31	YES	2	O POS	2	1	1	1	2	1
30	YES	1	B POS	1	1	1	1	2	1
30	YES	1	A POS	1	1	1	1	2	1
24	NO	0	O POS	1	1	1	0	2	1
42	NO	0	O POS	3	1	1	0	2	1
29	NO	0	O POS	1	1	1	0	2	1
26	YES	2	O POS	1	1	1	1	2	1
23	YES	2	O POS	1	1	1	1	2	1
28	YES	2	B POS	1	1	1	1	2	1
25	YES	2	B POS	1	1	2	1	2	1
44	YES	2	B POS	3	1	1	1	2	1
48	YES	2	O POS	3	1	1	1	2	1
23	YES	2	O POS	1	1	1	1	2	1
38	NO	0	A POS	2	1	1	0	2	1
26	NO	0	O POS	1	1	1	0	2	1
22	NO	0	O POS	1	1	1	0	2	1
22	NO	0	A POS	1	1	1	0	2	1
37	NO	0	O POS	2	1	1	0	2	1
33	NO	0	A POS	2	1	2	0	2	1
27	NO	0	O POS	1	1	0	0	2	1
33	YES	1	O POS	2	0	1	1	2	1
45	YES	NS	A POS	3	1	1	1	2	1
18	NO	0	B POS	0	1	3	0	2	1
32	YES	1	O POS	2	1	1	1	2	1
27	NO	0	O POS	1	1	1	0	2	1
30	YES	3	O POS	1	1	1	1	2	1
29	NO	0	O POS	1	1	1	0	2	1
25	NO	0	NS	1	1	0	0	2	1
36	YES	8	O POS	2	1	1	1	2	1
29	YES	16	O POS	1	1	1	1	1	0
27	NO	0	A POS	1	1	1	0	2	1
19	NO	0	B POS	0	1	1	0	1	0
21	NO	0	O NEG	1	0	1	0	1	0
21	NO	0	O POS	1	0	1	0	2	1
29	YES	1	O POS	1	1	1	1	2	1
42	YES	2	O POS	3	1	1	1	2	1
24	NO	0	NS	1	1	1	0	2	1
28	YES	1	B NEG	1	1	1	1	2	1
35	NO	0	A POS	2	1	1	0	2	1
22	YES	2	A NEG	1	1	1	1	2	1
31	YES	1	A POS	2	1	1	1	2	1
36	YES	1	A POS	2	1	1	1	2	1
36	YES	2	O POS	2	1	3	1	2	1
28	YES	1	O POS	1	1	0	1	2	1
32	YES	1	NS	2	1	1	1	2	1
23	YES	5	O NEG	1	1	3	1	2	1
29	NO	0	A POS	1	1	1	0	2	1
28	YES	3	A NEG	1	1	1	1	2	1
24	NO	0	O POS	1	1	0	0	2	1
36	YES	2	O POS	2	1	1	1	2	1
30	NO	0	NS	1	1	1	0	2	1
36	NO	0	A POS	2	0	1	0	2	1
34	NO	0	A POS	2	1	1	0	2	1
21	YES	1	NS	1	1	0	1	2	1
27	YES	2	NS	1	1	1	1	2	1
36	NO	0	O POS	2	1	1	0	2	1
33	YES	1	B POS	2	1	1	1	2	1
22	YES	3	O NEG	1	1	1	1	2	1
34	NO	0	A POS	2	1	1	0	2	1
35	YES	7	A POS	2	1	1	1	2	1
21	NO	0	O POS	1	1	0	0	2	1
23	YES	2	O NEG	1	1	0	1	2	1
25	YES	NS	A POS	1	0	2	1	2	1
38	YES	4	B POS	2	1	1	1	2	1
26	NO	0	O POS	1	1	1	0	2	1
28	NO	0	O POS	1	1	3	0	2	1
36	YES	2	A POS	2	1	1	1	1	0
23	YES	1	NS	1	0	0	1	0	0
22	NO	0	NS	1	0	0	0	0	0
50	YES	2	NS	3	1	1	1	0	0
26	NO	0	NS	1	1	1	0	0	0
57	YES	2	O POS	3	0	1	1	0	0
31	NO	0	NS	2	0	1	0	0	0
38	YES	1	NS	2	0	1	1	0	0
28	NO	0	A POS	1	0	1	0	0	0
34	YES	3	NS	2	1	1	1	0	0
21	NO	0	NS	1	1	1	0	0	0
32	NO	0	B POS	2	0	1	0	0	0
29	NO	0	NS	1	0	1	0	0	0
28	NO	0	A POS	1	0	1	0	0	0
39	NO	0	NS	2	0	1	0	0	0
45	YES	1	O POS	3	0	1	1	0	0
22	NO	0	NS	1	0	1	0	0	0
19	NO	0	NS	0	0	0	0	0	0
27	NO	0	O POS	1	1	1	0	0	0
45	NO	0	A POS	3	1	1	0	0	0
24	YES	1	O NEG	1	1	1	1	0	0
40	NO	0	O POS	2	0	1	0	0	0
38	YES	1	B POS	2	1	1	1	0	0
19	NO	0	NS	0	0	3	0	0	0
30	YES	2	NS	1	1	1	1	0	0
21	NO	0	NS	1	1	2	0	0	0
28	YES	1	O POS	1	1	1	1	0	0
25	YES	1	NS	1	1	1	1	0	0
29	NO	0	NS	1	1	3	0	0	0
24	YES	1	NS	1	1	1	1	0	0
38	YES	4	NS	2	1	1	1	0	0
34	NO	0	NS	2	1	1	0	0	0
24	NO	0	A POS	1	1	1	0	0	0
21	YES	2	AB NEG	1	0	2	1	0	0
32	NO	0	O POS	2	0	1	0	0	0
36	YES	2	O NEG	2	1	1	1	0	0
21	YES	2	O POS	1	0	0	1	0	0
40	NO	0	O POS	2	0	1	0	0	0
32	YES	8	O POS	2	1	1	1	0	0
32	YES	7	A POS	2	1	1	1	0	0
25	YES	5	B POS	1	1	1	1	0	0
41	NO	0	O POS	3	1	1	0	0	0
21	YES	7	B NEG	1	1	0	1	0	0
23	YES	6	O POS	1	1	0	1	0	0
21	NO	0	O POS	1	0	1	0	0	0
18	YES	1	O POS	0	1	1	1	0	0
34	YES	2	O POS	2	1	1	1	0	0
24	YES	NS	B POS	1	0	0	1	0	0
25	YES	4	B POS	1	0	1	1	0	0
29	NO	0	B POS	1	0	1	0	0	0
27	YES	1	O POS	1	0	0	1	0	0
22	NO	0	O POS	1	1	1	0	0	0
32	NO	0	O POS	2	1	1	0	0	0
28	NO	0	O POS	1	1	1	0	0	0
53	YES	1	O POS	3	1	1	1	0	0
19	NO	0	B POS	0	1	1	0	0	0
34	YES	1	B POS	2	1	1	1	0	0
22	NO	0	O POS	1	0	0	0	0	0
48	NO	0	O POS	3	1	1	0	0	0
31	YES	1	O POS	2	1	1	1	0	0
45	NO	0	B POS	3	0	1	0	0	0
25	NO	0	O POS	1	1	1	0	0	0
29	YES	3	A POS	1	1	0	1	0	0
38	NO	0	O POS	2	1	1	0	0	0
24	YES	7	A POS	1	1	1	1	0	0
36	NO	0	B POS	2	1	1	0	0	0
23	NO	0	O POS	1	1	1	0	0	0
22	NO	0	O POS	1	1	1	0	0	0
25	YES	1	O POS	1	1	2	1	0	0
36	YES	5	A POS	2	1	1	1	0	0
25	YES	2	O POS	1	1	1	1	0	0
29	YES	2	O POS	1	1	1	1	0	0
27	YES	1	O POS	1	1	1	1	0	0
20	YES	1	O POS	0	1	1	1	0	0
26	YES	1	O POS	1	1	1	1	0	0
40	YES	2	O POS	2	1	1	1	0	0
25	YES	1	O POS	1	1	1	1	0	0
22	YES	2	A POS	1	1	0	1	0	0
36	NO	0	O POS	2	1	1	0	0	0
29	YES	5	A NEG	1	1	1	1	0	0
27	NO	0	A NEG	1	0	1	0	0	0
19	NO	0	B POS	0	1	0	0	0	0
18	NO	0	O POS	0	1	0	0	0	0
17	NO	0	O POS	0	1	0	0	0	0
37	YES	5	O POS	2	1	1	1	0	0
58	YES	14	O POS	3	1	1	1	0	0
22	NO	0	A POS	1	1	0	0	0	0
19	NO	0	B POS	0	1	0	0	0	0
17	NO	0	A POS	0	1	0	0	0	0
21	YES	7	A POS	1	0	0	1	0	0
19	YES	1	O POS	0	0	0	1	0	0
18	NO	0	O POS	0	1	0	0	0	0
20	YES	2	A POS	0	1	0	1	0	0
31	YES	3	NS	2	1	1	1	0	0
18	NO	0	O POS	0	1	0	0	0	0
21	NO	0	O POS	1	1	0	0	0	0
28	NO	0	O NEG	1	1	1	0	0	0
22	YES	1	A NEG	1	1	0	1	0	0
45	YES	3	B POS	3	1	1	1	0	0
47	NO	0	B POS	3	1	1	0	0	0
23	YES	1	O POS	1	1	0	1	0	0
21	YES	4	O POS	1	1	0	1	0	0
23	YES	5	O POS	1	1	0	1	0	0
34	YES	1	O POS	2	1	1	1	0	0
19	YES	2	N/A	0	1	1	1	2	1
33	NO	0	O POS	2	1	1	0	0	0
20	NO	0	O POS	0	1	0	0	0	0
19	NO	0	B POS	0	0	1	0	0	0
33	YES	3	O NEG	2	1	1	1	0	0
23	YES	1	O POS	1	1	1	1	0	0
28	YES	5	O POS	1	0	1	1	0	0
20	NO	0	O POS	0	1	0	0	0	0
20	NO	0	O POS	0	1	1	0	0	0
28	YES	1	O POS	1	1	1	1	0	0
24	YES	2	O POS	1	0	1	1	0	0
29	YES	1	O POS	1	1	1	1	0	0
35	YES	4	A POS	2	1	1	1	0	0
23	YES	4	B NEG	1	1	1	1	0	0
17	NO	0	O POS	0	1	0	0	0	0
17	NO	0	B POS	0	1	0	0	0	0
18	NO	0	O POS	0	1	0	0	0	0
17	NO	0	O POS	0	1	0	0	0	0
18	NO	0	O POS	0	1	0	0	0	0
17	NO	0	B POS	0	0	0	0	0	0
17	NO	0	O NEG	0	0	0	0	0	0
17	NO	0	O POS	0	0	0	0	0	0
18	NO	0	O POS	0	0	0	0	0	0
18	NO	0	O POS	0	0	0	0	0	0
17	NO	0	O POS	0	0	0	0	0	0
19	NO	0	A POS	0	0	0	0	0	0
18	NO	0	B POS	0	0	0	0	0	0
18	NO	0	A POS	0	0	0	0	0	0
18	NO	0	O POS	0	0	0	0	0	0
17	NO	0	A POS	0	0	0	0	0	0
17	NO	0	O POS	0	0	0	0	0	0
19	NO	0	O POS	0	0	0	0	0	0
18	NO	0	O POS	0	0	0	0	0	0
17	NO	0	O POS	0	1	0	0	0	0
18	NO	0	A POS	0	1	0	0	0	0
18	NO	0	O POS	0	1	0	0	0	0
17	YES	1	AB POS	0	1	0	1	0	0
17	NO	0	B POS	0	1	0	0	0	0
17	NO	0	O POS	0	1	0	0	0	0
17	NO	0	A POS	0	1	0	0	0	0
17	NO	0	B POS	0	1	0	0	0	0
17	NO	0	B POS	0	1	0	0	0	0
17	NO	0	B POS	0	1	0	0	0	0
17	NO	0	O POS	0	1	0	0	0	0
17	NO	0	O POS	0	1	0	0	0	0
17	NO	0	O POS	0	1	0	0	0	0
17	NO	0	A POS	0	1	0	0	0	0
17	NO	0	O POS	0	1	0	0	0	0
17	NO	0	B POS	0	1	0	0	0	0
17	NO	0	O POS	0	1	0	0	0	0
17	NO	0	B POS	0	1	0	0	0	0
18	NO	0	B POS	0	1	0	0	0	0
17	NO	0	B POS	0	1	0	0	0	0
18	NO	0	A POS	0	1	0	0	0	0
17	NO	0	O POS	0	1	0	0	0	0
37	NO	0	N/A	2	1	1	0	2	1
17	NO	0	O POS	0	1	0	0	0	0
18	NO	0	O POS	0	1	0	0	0	0
17	NO	0	O POS	0	1	0	0	0	0
17	NO	0	B POS	0	1	0	0	0	0
17	NO	0	O POS	0	1	0	0	0	0
18	NO	0	O POS	0	1	0	0	0	0
19	NO	0	O POS	0	1	0	0	0	0
17	NO	0	B NEG	0	1	0	0	0	0
17	YES	1	AB NEG	0	1	0	1	0	0
17	NO	0	O POS	0	1	0	0	0	0
17	NO	0	O POS	0	1	0	0	0	0
17	NO	0	B POS	0	1	0	0	0	0
26	YES	3	O POS	1	1	1	1	2	1
18	NO	0	A POS	0	1	0	0	2	1
48	NO	0	O NEG	3	1	1	0	2	1
26	YES	2	N/A	1	1	1	1	2	1
32	YES	3	B POS	2	1	2	1	2	1
21	YES	1	O POS	1	0	3	1	2	1
30	YES	2	O NEG	1	1	1	1	2	1
23	NO	0	A POS	1	1	0	0	2	1
24	NO	0	O POS	1	1	1	0	2	1
29	YES	1	A POS	1	1	1	1	2	1
39	YES	2	O POS	2	1	1	1	2	1
23	NO	0	A POS	1	1	0	0	2	1
54	YES	1	N/A	3	1	1	1	2	1
33	NO	0	N/A	2	1	1	0	2	1
51	NO	0	N/A	3	1	1	0	2	1
18	YES	1	B POS	0	1	1	1	2	1
28	NO	0	N/A	1	1	1	0	2	1
40	YES	1	N/A	2	1	1	1	2	1
37	YES	2	N/A	2	1	1	1	2	1
32	NO	0	N/A	2	1	1	0	2	1
27	YES	1	B POS	1	1	1	1	2	1
32	YES	2	O POS	2	1	1	1	2	1
28	NO	0	O POS	1	0	0	0	2	1
23	YES	2	O POS	1	1	1	1	2	1
27	NO	0	N/A	1	1	1	0	2	1
22	YES	2	A POS	1	1	2	1	2	1
38	YES	2	O POS	2	1	1	1	2	1
26	NO	0	O POS	1	1	1	0	2	1
30	YES	7	B POS	1	1	1	1	2	1
34	YES	2	O POS	2	1	1	1	2	1
37	YES	3	O POS	2	1	1	1	2	1
36	NO	0	N/A	2	1	1	0	2	1
35	YES	2	N/A	2	1	1	1	2	1
32	NO	0	O POS	2	1	1	0	2	1
28	YES	1	O POS	1	1	1	1	2	1
52	YES	52	B POS	3	1	1	1	2	1
34	YES	9	A POS	2	1	1	1	1	0
32	NO	0	A POS	2	1	1	0	2	1
38	YES	2	O POS	2	1	1	1	2	1
31	NO	0	NS	2	1	1	0	2	1
28	YES	5	N/A	1	1	1	1	2	1
46	YES	1	N/A	3	1	1	1	2	1
27	YES	2	O POS	1	1	1	1	2	1
30	YES	2	O POS	1	1	1	1	2	1
27	YES	1	B POS	1	1	1	1	2	1
30	YES	2	O NEG	1	1	1	1	2	1
30	YES	2	B POS	1	1	1	1	2	1
35	YES	1	B POS	2	1	1	1	2	1
32	NO	0	N/A	2	1	1	0	2	1
27	NO	0	O POS	1	1	1	0	2	1
48	YES	2	O POS	3	1	1	1	2	1
20	NO	0	O NEG	0	0	0	0	2	1
19	NO	0	O POS	0	1	0	0	2	1
18	NO	0	B POS	0	1	2	0	2	1
22	NO	0	B POS	1	0	0	0	2	1
22	NO	0	B POS	1	1	1	0	2	1
24	YES	2	O POS	1	1	1	1	2	1
40	NO	0	O POS	2	1	1	0	2	1
42	NO	0	N/A	3	1	1	0	2	1
35	NO	0	N/A	2	1	1	0	2	1
29	NO	0	N/A	1	1	1	0	2	1
23	NO	0	O POS	1	1	1	0	2	1
23	YES	2	O POS	1	0	1	1	2	1
25	YES	1	B POS	1	1	2	1	2	1
37	YES	1	O POS	2	1	1	1	2	1
32	YES	9	B POS	2	1	1	1	2	1
19	YES	2	O POS	0	1	2	1	2	1
34	YES	2	O POS	2	1	1	1	2	1
34	NO	0	O POS	2	1	1	0	2	1
29	NO	0	O POS	1	1	1	0	2	1
42	NO	0	O POS	3	1	1	0	2	1
29	YES	4	O POS	1	1	1	1	2	1
27	YES	2	B POS	1	1	1	1	2	1
37	YES	5	O POS	2	1	1	1	2	1
40	YES	2	O POS	2	1	1	1	2	1
39	NO	0	B POS	2	1	1	0	2	1
32	NO	0	O POS	2	1	1	0	2	1
33	NO	0	N/A	2	1	1	0	2	1
34	NO	0	N/A	2	1	1	0	2	1
25	YES	14	O POS	1	1	1	1	2	1
37	YES	1	B POS	2	1	1	1	2	1
29	NO	0	O POS	1	1	2	0	2	1
36	YES	1	O POS	2	1	1	1	2	1
24	YES	1	B POS	1	1	1	1	2	1
24	NO	0	B POS	1	1	1	0	2	1
31	NO	0	B POS	2	1	1	0	2	1
32	YES	1	A POS	2	1	1	1	2	1
31	YES	5	O POS	2	1	1	1	2	1
19	NO	0	B POS	0	1	0	0	2	1
25	YES	NS	O POS	1	0	1	1	2	1
23	NO	0	O POS	1	1	1	0	2	1
33	NO	0	A POS	2	1	1	0	2	1
32	NO	0	O POS	2	0	1	0	2	1
23	YES	1	O POS	1	0	1	1	2	1
25	YES	2	O POS	1	1	1	1	2	1
19	NO	0	A POS	0	0	1	0	2	1
40	YES	2	B POS	2	1	1	1	2	1
26	NO	0	O POS	1	0	1	0	2	1
24	NO	0	A POS	1	1	1	0	2	1
30	YES	2	O POS	1	1	1	1	2	1
23	YES	2	O POS	1	1	0	1	2	1
48	YES	1	O POS	3	1	1	1	2	1
34	YES	1	O POS	2	1	1	1	2	1
27	YES	4	N/A	1	0	1	1	2	1
18	NO	0	A POS	0	1	0	0	0	0
22	NO	0	N/A	1	1	0	0	2	1
23	NO	0	O POS	1	1	1	0	2	1
38	NO	0	N/A	2	1	1	0	2	1
30	NO	0	N/A	1	1	2	0	2	1
35	YES	3	N/A	2	1	1	1	2	1
35	NO	0	O POS	2	0	1	0	0	0
28	YES	2	N/A	1	1	1	1	2	1
28	YES	5	N/A	1	1	1	1	2	1
26	NO	0	N/A	1	1	1	0	2	1
37	NO	0	O POS	2	1	1	0	2	1
23	YES	1	O POS	1	1	0	1	2	1
37	YES	44	B POS	2	1	1	1	1	0
33	NO	0	A POS	2	1	1	0	2	1
39	YES	1	O POS	2	1	1	1	2	1
39	YES	3	O POS	2	1	1	1	2	1
27	YES	1	O POS	1	1	1	1	2	1
22	NO	0	A POS	1	0	0	0	1	0
27	NO	0	O POS	1	1	1	0	2	1
18	NO	0	O POS	0	1	0	0	0	0
17	NO	0	AB POS	0	0	0	0	0	0
18	NO	0	O POS	0	0	0	0	0	0
18	NO	0	O POS	0	0	0	0	0	0
19	NO	0	A POS	0	0	0	0	0	0
19	NO	0	O POS	0	0	0	0	0	0
19	NO	0	O POS	0	0	0	0	0	0
18	NO	0	B POS	0	1	0	0	0	0
19	NO	0	O POS	0	0	0	0	0	0
18	NO	0	O POS	0	0	0	0	0	0
17	NO	0	O POS	0	0	0	0	0	0
19	NO	0	B NEG	0	1	0	0	0	0
19	NO	0	O POS	0	0	0	0	0	0
22	NO	0	B POS	1	0	0	0	0	0
18	NO	0	O POS	0	1	0	0	0	0
19	NO	0	B POS	0	1	0	0	0	0
20	NO	0	O POS	0	1	0	0	0	0
20	NO	0	O POS	0	1	0	0	0	0
18	NO	0	B POS	0	1	0	0	0	0
17	NO	0	O POS	0	0	0	0	0	0
20	NO	0	O POS	0	1	0	0	0	0
19	NO	0	B POS	0	1	0	0	0	0
20	NO	0	O POS	0	1	0	0	0	0
20	NO	0	A POS	0	1	0	0	0	0
18	NO	0	B POS	0	1	0	0	0	0
17	NO	0	O POS	0	1	0	0	0	0
20	NO	0	A POS	0	1	0	0	0	0
19	NO	0	A POS	0	0	0	0	0	0
19	NO	0	B POS	0	1	0	0	0	0
17	NO	0	O POS	0	0	0	0	0	0
21	NO	0	B POS	1	1	0	0	0	0
18	NO	0	O POS	0	1	0	0	0	0
19	NO	0	AB POS	0	1	0	0	0	0
17	NO	0	O POS	0	1	0	0	0	0
20	NO	0	O POS	0	1	0	0	0	0
18	NO	0	O POS	0	0	0	0	0	0
16	NO	0	O NEG	0	0	0	0	0	0
18	NO	0	A POS	0	0	0	0	0	0
18	NO	0	B POS	0	1	0	0	0	0
20	NO	0	A POS	0	1	0	0	0	0
18	NO	0	O POS	0	1	0	0	0	0
18	NO	0	B POS	0	0	0	0	0	0
54	NO	0	O POS	3	1	1	0	0	0
16	NO	0	B POS	0	0	0	0	0	0
16	NO	0	B POS	0	1	0	0	0	0
17	NO	0	O POS	0	0	0	0	0	0
17	NO	0	O POS	0	1	0	0	0	0
20	NO	0	O POS	0	0	0	0	0	0
18	NO	0	O POS	0	1	0	0	0	0
18	NO	0	A POS	0	1	0	0	0	0
17	NO	0	A NEG	0	0	0	0	0	0
22	NO	0	O POS	1	1	0	0	0	0
19	NO	0	O POS	0	1	0	0	0	0
21	NO	0	A POS	1	1	0	0	0	0
19	NO	0	A POS	0	1	0	0	0	0
17	NO	0	O POS	0	1	0	0	0	0
18	NO	0	B POS	0	0	0	0	0	0
20	NO	0	O POS	0	0	0	0	0	0
18	NO	0	A POS	0	1	0	0	0	0
20	NO	0	O NEG	0	1	0	0	0	0
19	NO	0	O POS	0	1	0	0	0	0
20	NO	0	B POS	0	1	0	0	0	0
18	NO	0	A POS	0	0	0	0	0	0
20	NO	0	O POS	0	1	0	0	0	0
18	NO	0	B POS	0	0	0	0	0	0
18	NO	0	B POS	0	0	0	0	0	0
19	NO	0	B POS	0	1	0	0	0	0
18	NO	0	B POS	0	0	0	0	0	0
19	NO	0	O POS	0	1	0	0	0	0
19	NO	0	B NEG	0	0	0	0	0	0
20	NO	0	O POS	0	1	0	0	0	0
19	NO	0	O POS	0	1	0	0	0	0
20	NO	0	B POS	0	1	0	0	0	0
22	NO	0	O POS	1	1	0	0	0	0
19	NO	0	B POS	0	1	0	0	0	0
19	NO	0	O POS	0	1	0	0	0	0
19	NO	0	A POS	0	0	0	0	0	0
18	NO	0	O POS	0	0	0	0	0	0
17	NO	0	O POS	0	0	0	0	0	0
18	NO	0	AB POS	0	1	0	0	0	0
20	NO	0	O POS	0	0	0	0	0	0
37	YES	1	B POS	2	0	1	1	1	0
17	NO	0	O POS	0	1	0	0	0	0
18	NO	0	A POS	0	0	0	0	0	0
33	NO	0	AB POS	2	1	0	0	0	0
27	YES	8	O NEG	1	1	0	1	0	0
20	NO	0	B POS	0	0	0	0	0	0
25	NO	0	O POS	1	0	0	0	0	0
25	NO	0	A POS	1	1	0	0	0	0
27	YES	2	B POS	1	1	0	1	0	0
29	YES	2	A POS	1	1	0	1	0	0
38	NO	0	O NEG	2	1	0	0	0	0
25	NO	0	O POS	1	1	0	0	0	0
25	NO	0	O POS	1	0	0	0	0	0
21	NO	0	O POS	1	1	0	0	0	0
25	NO	0	O POS	1	0	0	0	0	0
20	YES	1	A POS	0	1	0	1	0	0
20	NO	0	AB POS	0	0	0	0	0	0
18	NO	0	A POS	0	1	0	0	0	0
20	NO	0	O POS	0	1	0	0	0	0
19	NO	0	A POS	0	0	0	0	0	0
29	NO	0	A POS	1	0	1	0	0	0
24	NO	0	B POS	1	1	0	0	0	0
22	NO	0	O POS	1	1	0	0	0	0
24	YES	3	O POS	1	1	0	1	0	0
23	NO	0	O POS	1	0	0	0	0	0
22	NO	0	A POS	1	0	0	0	0	0
29	YES	3	B POS	1	1	1	1	0	0
27	NO	0	O POS	1	1	1	0	0	0
21	NO	0	O NEG	1	0	1	0	0	0
21	NO	0	O POS	1	0	0	0	0	0
34	NO	0	AB POS	2	0	1	0	0	0
37	NO	0	A NEG	2	1	1	0	0	0
19	NO	0	O POS	0	0	0	0	0	0
45	YES	2	O POS	3	1	1	1	0	0
39	NO	0	B POS	2	1	1	0	0	0
28	NO	0	B POS	1	1	1	0	0	0
22	NO	0	O POS	1	1	2	0	0	0
18	NO	0	O POS	0	0	0	0	0	0
19	NO	0	O POS	0	0	0	0	0	0
18	NO	0	O POS	0	0	0	0	0	0
19	NO	0	B POS	0	0	0	0	0	0
19	NO	0	B POS	0	0	0	0	0	0
17	NO	0	O NEG	0	0	0	0	0	0
18	NO	0	O POS	0	0	0	0	0	0
17	NO	0	O POS	0	0	0	0	0	0
20	NO	0	O POS	0	0	0	0	0	0
19	NO	0	O POS	0	1	0	0	0	0
17	NO	0	O POS	0	0	0	0	0	0
18	NO	0	O POS	0	0	0	0	0	0
18	NO	0	O POS	0	0	0	0	0	0
18	NO	0	O POS	0	0	0	0	0	0
19	NO	0	O NEG	0	0	0	0	0	0
17	NO	0	O POS	0	0	0	0	0	0
18	NO	0	O NEG	0	0	0	0	0	0
18	NO	0	O POS	0	0	0	0	0	0
17	NO	0	O POS	0	0	0	0	0	0
25	NO	0	O POS	1	1	0	0	0	0
19	NO	0	AB POS	0	1	0	0	0	0
20	NO	0	A POS	0	1	0	0	0	0
26	NO	0	B POS	1	0	0	0	0	0
22	NO	0	A POS	1	0	0	0	0	0
55	YES	1	A NEG	3	1	0	1	0	0
28	NO	0	A POS	1	1	0	0	0	0
21	NO	0	O POS	1	1	0	0	0	0
23	NO	0	O POS	1	1	0	0	0	0
26	NO	0	O POS	1	1	0	0	0	0
24	NO	0	O POS	1	1	0	0	0	0
24	NO	0	O POS	1	1	0	0	0	0
21	NO	0	A POS	1	0	0	0	0	0
18	NO	0	O POS	0	0	0	0	0	0
20	YES	1	A POS	0	1	0	1	0	0
25	NO	0	O POS	1	1	0	0	0	0
25	NO	0	B POS	1	1	0	0	0	0
27	YES	2	A POS	1	1	0	1	0	0
21	NO	0	O POS	1	1	0	0	0	0
27	NO	0	O POS	1	1	0	0	0	0
24	NO	0	O POS	1	0	0	0	0	0
20	NO	0	B POS	0	1	0	0	0	0
21	YES	1	O POS	1	1	0	1	0	0
27	YES	1	A POS	1	1	0	1	0	0
22	NO	0	O POS	1	1	0	0	0	0
24	YES	1	O NEG	1	0	0	1	0	0
22	YES	2	A POS	1	0	0	1	0	0
21	YES	2	O POS	1	1	0	1	0	0
24	NO	0	A POS	1	1	0	0	0	0
27	NO	0	O POS	1	0	0	0	0	0
17	NO	0	O POS	0	1	0	0	0	0
17	NO	0	A POS	0	1	0	0	0	0
17	NO	0	O POS	0	1	0	0	0	0
17	NO	0	O POS	0	1	0	0	0	0
18	NO	0	A POS	0	1	0	0	0	0
17	NO	0	O POS	0	1	0	0	0	0
18	NO	0	A POS	0	1	0	0	0	0
19	NO	0	B POS	0	1	0	0	0	0
17	NO	0	B POS	0	1	0	0	0	0
17	NO	0	O POS	0	1	0	0	0	0
17	NO	0	O POS	0	1	0	0	0	0
17	NO	0	B NEG	0	1	0	0	0	0
44	YES	2	A POS	3	1	1	1	0	0
28	YES	1	B POS	1	1	1	1	0	0
35	NO	0	O POS	2	1	1	0	0	0
17	NO	0	O POS	0	1	0	0	0	0
17	NO	0	A POS	0	1	0	0	0	0
17	NO	0	O NEG	0	1	0	0	0	0
17	NO	0	B POS	0	1	0	0	0	0
17	NO	0	B POS	0	1	0	0	0	0
18	NO	0	O POS	0	1	0	0	0	0
35	YES	1	O POS	2	0	1	1	0	0
38	YES	1	B POS	2	0	3	1	0	0
25	NO	0	O POS	1	0	1	0	0	0
39	YES	1	B POS	2	1	1	1	0	0
32	NO	0	O POS	2	1	1	0	0	0
49	YES	1	O POS	3	1	1	1	0	0
29	NO	0	A POS	1	1	1	0	0	0
42	NO	0	A POS	3	1	1	0	0	0
22	NO	0	O POS	1	0	0	0	0	0
25	YES	2	B NEG	1	0	0	1	0	0
22	NO	0	O POS	1	0	0	0	0	0
24	NO	0	B POS	1	0	0	0	0	0
28	NO	0	O NEG	1	0	0	0	0	0
20	NO	0	A POS	0	0	0	0	0	0
26	YES	2	B POS	1	1	0	1	0	0
22	YES	2	B POS	1	1	0	1	0	0
22	NO	0	B POS	1	1	0	0	0	0
22	NO	0	A POS	1	1	0	0	0	0
23	NO	0	O POS	1	0	0	0	0	0
23	NO	0	O POS	1	1	0	0	0	0
24	NO	0	B POS	1	1	0	0	0	0
23	NO	0	B POS	1	0	0	0	0	0
27	YES	1	O POS	1	0	0	1	0	0
20	NO	0	O POS	0	0	0	0	0	0
20	NO	0	O POS	0	0	0	0	0	0
24	NO	0	A POS	1	1	0	0	0	0
20	NO	0	O POS	0	0	0	0	0	0
24	NO	0	O POS	1	0	0	0	0	0
21	NO	0	A POS	1	0	0	0	0	0
24	NO	0	B POS	1	0	0	0	0	0
23	NO	0	A POS	1	0	0	0	0	0
24	YES	NS	A NEG	1	0	0	1	0	0
22	NO	0	O POS	1	0	0	0	0	0
26	NO	0	O POS	1	0	0	0	0	0
24	NO	0	A POS	1	0	0	0	0	0
21	NO	0	B POS	1	0	0	0	0	0
24	YES	1	A POS	1	0	0	1	0	0
22	NO	0	O POS	1	0	0	0	0	0
22	NO	0	O POS	1	0	0	0	0	0
23	NO	0	O POS	1	0	0	0	0	0
20	NO	0	O POS	0	0	0	0	0	0
22	NO	0	B POS	1	0	0	0	0	0
24	NO	0	O NEG	1	1	0	0	0	0
25	NO	0	B POS	1	1	0	0	0	0
27	NO	0	B POS	1	1	0	0	0	0
22	NO	0	B POS	1	0	0	0	0	0
24	NO	0	O POS	1	0	0	0	0	0
22	NO	0	B NEG	1	0	0	0	0	0
20	NO	0	O POS	0	0	0	0	0	0
23	NO	0	B POS	1	1	0	0	0	0
23	NO	0	O POS	1	1	0	0	0	0
24	NO	0	O POS	1	1	0	0	0	0
25	YES	2	O POS	1	0	0	1	0	0
25	NO	0	B POS	1	1	0	0	0	0
23	YES	4	A POS	1	1	0	1	0	0
25	YES	4	B POS	1	0	0	1	0	0
26	NO	0	B POS	1	1	0	0	0	0
28	NO	0	A POS	1	1	0	0	0	0
25	YES	2	O POS	1	1	0	1	0	0
26	YES	4	O POS	1	1	0	1	0	0
25	YES	6	A POS	1	1	0	1	0	0
27	YES	NS	O POS	1	1	0	1	0	0
23	NO	0	A POS	1	0	0	0	0	0
24	YES	1	O POS	1	1	0	1	0	0
23	YES	2	O POS	1	1	0	1	0	0
23	YES	1	B POS	1	1	0	1	0	0
26	NO	0	O POS	1	1	0	0	0	0
25	YES	NS	B POS	1	1	0	1	0	0
22	NO	0	O POS	1	1	0	0	0	0
23	NO	0	O POS	1	1	0	0	0	0
35	YES	1	O POS	2	1	0	1	0	0
24	NO	0	B POS	1	1	0	0	0	0
31	YES	1	B POS	2	1	0	1	0	0
23	NO	0	A POS	1	0	0	0	0	0
28	YES	3	O POS	1	1	0	1	0	0
24	YES	1	A POS	1	1	0	1	0	0
21	NO	0	A POS	1	1	0	0	0	0
22	YES	2	A POS	1	1	0	1	0	0
25	YES	NS	A POS	1	1	0	1	0	0
38	YES	5	O POS	2	1	0	1	0	0
31	NO	0	O POS	2	1	0	0	0	0
23	NO	0	AB POS	1	1	0	0	0	0
23	NO	0	O POS	1	1	0	0	0	0
41	YES	NS	A POS	3	1	1	1	2	1
23	NO	0	A POS	1	1	0	0	0	0
26	YES	2	O POS	1	1	0	1	0	0
26	YES	1	A POS	1	0	0	1	0	0
24	NO	0	O NEG	1	0	0	0	0	0
25	NO	0	O POS	1	0	0	0	0	0
23	NO	0	B POS	1	1	0	0	0	0
28	NO	0	B POS	1	1	0	0	0	0
23	YES	1	O POS	1	1	0	1	0	0
26	YES	3	A POS	1	1	1	1	0	0
24	NO	0	O POS	1	1	0	0	0	0
27	NO	0	O POS	1	1	0	0	0	0
22	YES	1	A POS	1	0	0	1	0	0
23	YES	3	O POS	1	1	0	1	0	0
25	YES	1	B POS	1	1	0	1	0	0
26	NO	0	AB POS	1	1	0	0	0	0
24	YES	5	O NEG	1	1	0	1	0	0
29	YES	1	O POS	1	1	0	1	0	0
28	YES	2	A NEG	1	1	0	1	0	0
23	YES	3	A NEG	1	1	0	1	0	0
23	YES	1	O POS	1	0	0	1	0	0
35	YES	3	O POS	2	1	1	1	0	0
32	YES	4	B POS	2	1	2	1	0	0
32	YES	1	O POS	2	0	1	1	0	0
30	YES	1	B POS	1	1	0	1	0	0
25	YES	2	O POS	1	1	0	1	0	0
28	YES	2	O POS	1	1	1	1	0	0
26	YES	2	B NEG	1	1	1	1	0	0
26	NO	0	A POS	1	1	0	0	0	0
28	YES	8	A POS	1	1	1	1	0	0
26	NO	0	B POS	1	0	1	0	0	0
33	NO	0	B POS	2	1	1	0	0	0
36	YES	1	O POS	2	1	1	1	0	0
39	YES	1	O NEG	2	0	1	1	0	0
40	NO	0	A POS	2	0	1	0	0	0
30	YES	2	AB POS	1	1	2	1	0	0
19	YES	1	O POS	0	0	0	1	0	0
18	NO	0	O POS	0	0	0	0	0	0
17	NO	0	O NEG	0	1	0	0	0	0
19	NO	0	B POS	0	0	0	0	0	0
18	YES	1	A POS	0	0	0	1	0	0
19	NO	0	O POS	0	0	0	0	0	0
18	NO	0	O POS	0	1	0	0	0	0
17	NO	0	O POS	0	0	0	0	0	0
19	YES	1	B POS	0	1	0	1	0	0
18	YES	1	O POS	0	1	0	1	0	0
17	YES	NS	O POS	0	1	0	1	0	0
17	NO	0	A POS	0	1	0	0	0	0
18	NO	0	O POS	0	0	0	0	0	0
18	NO	0	O POS	0	0	0	0	0	0
19	YES	NS	O POS	0	0	0	1	0	0
18	NO	0	B POS	0	0	0	0	0	0
17	YES	NS	O POS	0	0	0	1	0	0
17	NO	0	B POS	0	0	0	0	0	0
17	NO	0	O POS	0	0	0	0	0	0
18	NO	0	A POS	0	0	0	0	0	0
18	NO	0	O POS	0	1	0	0	0	0
20	YES	NS	AB POS	0	0	0	1	0	0
20	NO	0	O POS	0	0	0	0	0	0
19	YES	1	A POS	0	1	0	1	0	0
22	NO	0	B POS	1	1	0	0	0	0
17	NO	0	O NEG	0	0	0	0	0	0
19	YES	1	B POS	0	1	0	1	0	0
20	YES	NS	O POS	0	1	0	1	0	0
17	NO	0	O POS	0	1	0	0	0	0
18	NO	0	A POS	0	1	0	0	0	0
21	YES	1	O POS	1	1	0	1	0	0
17	NO	0	B POS	0	1	0	0	0	0
20	NO	0	B POS	0	0	0	0	0	0
17	NO	0	O POS	0	0	0	0	0	0
18	YES	NS	A POS	0	0	0	1	0	0
18	NO	0	O POS	0	0	0	0	0	0
18	NO	0	O NEG	0	1	0	0	0	0
18	NO	0	O NEG	0	1	0	0	0	0
18	NO	0	A POS	0	0	0	0	0	0
19	YES	1	O POS	0	1	0	1	0	0
23	YES	1	O NEG	1	0	0	1	0	0
20	NO	0	O POS	0	1	0	0	0	0
19	YES	1	AB POS	0	1	0	1	0	0
18	YES	1	O POS	0	0	0	1	0	0
18	NO	0	B POS	0	0	0	0	0	0
17	NO	0	A NEG	0	0	0	0	0	0
19	NO	0	AB POS	0	0	0	0	0	0
17	NO	0	A POS	0	1	0	0	0	0
20	YES	1	A POS	0	0	0	1	0	0
19	NO	0	A POS	0	1	0	0	0	0
18	NO	0	O POS	0	0	0	0	0	0
23	NO	0	B POS	1	0	0	0	0	0
22	YES	1	B POS	1	0	0	1	0	0
28	YES	2	B POS	1	0	0	1	0	0
19	NO	0	O POS	0	1	0	0	0	0
26	YES	1	O POS	1	0	0	1	0	0
25	NO	0	AB NEG	1	0	0	0	0	0
22	NO	0	B NEG	1	0	0	0	0	0
25	NO	0	B POS	1	0	0	0	0	0
23	YES	NS	O POS	1	0	0	1	0	0
21	NO	0	O POS	1	0	0	0	0	0
23	NO	0	B POS	1	0	0	0	0	0
21	NO	0	O POS	1	0	0	0	0	0
22	NO	0	O POS	1	0	0	0	0	0
23	NO	0	B POS	1	0	0	0	0	0
19	NO	0	B POS	0	0	0	0	0	0
22	NO	0	A POS	1	0	0	0	0	0
18	NO	0	O POS	0	1	0	0	0	0
17	NO	0	B POS	0	1	0	0	0	0
18	NO	0	O POS	0	1	0	0	0	0
17	NO	0	B POS	0	1	0	0	0	0
17	YES	1	O POS	0	0	0	1	0	0
18	NO	0	B POS	0	0	0	0	0	0
17	YES	1	B POS	0	0	0	1	0	0
17	YES	1	A POS	0	0	0	1	0	0
18	NO	0	A NEG	0	0	0	0	0	0
17	NO	0	A POS	0	0	0	0	0	0
16	NO	0	O POS	0	1	0	0	0	0
49	YES	6	A POS	3	1	1	1	0	0
19	NO	0	O POS	0	1	0	0	0	0
18	NO	0	O POS	0	1	0	0	0	0
17	NO	0	B POS	0	0	0	0	0	0
18	NO	0	B POS	0	0	0	0	0	0
20	NO	0	O POS	0	0	0	0	1	0
17	NO	0	AB POS	0	0	0	0	0	0
20	NO	0	A POS	0	1	0	0	0	0
18	NO	0	B POS	0	1	0	0	0	0
19	NO	0	B POS	0	1	0	0	0	0
17	NO	0	O POS	0	0	0	0	0	0
19	NO	0	A POS	0	1	0	0	0	0
19	NO	0	B NEG	0	0	0	0	0	0
17	NO	0	O POS	0	1	0	0	0	0
18	NO	0	A POS	0	0	0	0	0	0
17	NO	0	AB POS	0	0	0	0	0	0
20	NO	0	B NEG	0	0	0	0	0	0
17	NO	0	O POS	0	0	0	0	0	0
17	NO	0	O POS	0	0	0	0	0	0
17	NO	0	O POS	0	0	0	0	0	0
16	NO	0	O POS	0	0	0	0	0	0
19	NO	0	B POS	0	1	0	0	0	0
19	NO	0	O POS	0	1	0	0	0	0
18	NO	0	O POS	0	1	0	0	0	0
17	NO	0	A POS	0	0	0	0	0	0
19	NO	0	O POS	0	1	0	0	0	0
17	NO	0	O POS	0	1	0	0	0	0
18	NO	0	O POS	0	1	0	0	0	0
17	NO	0	O POS	0	1	0	0	0	0
18	NO	0	A POS	0	1	0	0	0	0
19	NO	0	O POS	0	1	0	0	0	0
18	NO	0	B POS	0	0	0	0	0	0
17	NO	0	O POS	0	0	0	0	0	0
17	NO	0	O POS	0	0	0	0	0	0
17	NO	0	A POS	0	0	0	0	0	0
17	NO	0	O POS	0	0	0	0	0	0
19	NO	0	O POS	0	1	0	0	0	0
17	NO	0	O POS	0	0	0	0	0	0
25	NO	0	O POS	1	0	0	0	0	0
29	NO	0	O POS	1	0	0	0	0	0
24	NO	0	B POS	1	0	0	0	0	0
22	NO	0	AB POS	1	0	0	0	0	0
22	NO	0	O POS	1	0	0	0	0	0
22	NO	0	A POS	1	0	0	0	0	0
22	NO	0	AB NEG	1	0	0	0	0	0
23	NO	0	O NEG	1	0	0	0	0	0
24	NO	0	O NEG	1	0	0	0	0	0
20	NO	0	B NEG	0	0	0	0	0	0
23	YES	1	O POS	1	0	0	1	0	0
27	NO	0	AB POS	1	0	0	0	0	0
21	NO	0	B POS	1	0	0	0	0	0
24	YES	1	AB POS	1	0	0	1	0	0
23	NO	0	O POS	1	0	0	0	0	0
26	YES	1	A POS	1	0	0	1	0	0
22	YES	1	O POS	1	0	0	1	0	0
22	NO	0	O POS	1	0	0	0	0	0
22	NO	0	O POS	1	0	0	0	0	0
25	NO	0	A POS	1	0	0	0	0	0
23	NO	0	A POS	1	0	0	0	0	0
26	NO	0	B NEG	1	0	0	0	0	0
22	YES	2	O POS	1	0	0	1	0	0
19	NO	0	A POS	0	1	0	0	0	0
17	NO	0	O POS	0	1	0	0	0	0
17	NO	0	A POS	0	1	0	0	0	0
18	YES	1	B POS	0	1	0	1	0	0
17	NO	0	O POS	0	1	0	0	0	0
17	NO	0	O POS	0	1	0	0	0	0
17	NO	0	B POS	0	1	0	0	0	0
17	NO	0	A POS	0	1	0	0	0	0
17	NO	0	AB POS	0	1	0	0	0	0
17	NO	0	O POS	0	1	0	0	0	0
18	NO	0	AB NEG	0	1	0	0	0	0
17	NO	0	A POS	0	1	0	0	0	0
17	NO	0	A POS	0	1	0	0	0	0
17	NO	0	B POS	0	1	0	0	0	0
17	NO	0	O NEG	0	1	0	0	0	0
17	NO	0	O POS	0	1	0	0	0	0
17	NO	0	A POS	0	1	0	0	0	0
17	NO	0	B POS	0	1	0	0	0	0
17	NO	0	A NEG	0	1	0	0	0	0
17	YES	1	O POS	0	1	0	1	0	0
18	NO	0	O POS	0	1	0	0	0	0
17	NO	0	B POS	0	1	0	0	0	0
17	NO	0	O POS	0	1	0	0	0	0
17	NO	0	O POS	0	1	0	0	0	0
17	NO	0	A POS	0	1	0	0	0	0
19	NO	0	AB POS	0	1	0	0	0	0
18	NO	0	O POS	0	1	0	0	0	0
18	NO	0	B POS	0	1	0	0	0	0
17	NO	0	O POS	0	1	0	0	0	0
18	NO	0	A POS	0	1	0	0	0	0
20	NO	0	O POS	0	1	0	0	0	0
19	NO	0	B POS	0	1	0	0	0	0
20	NO	0	O POS	0	1	0	0	0	0
17	NO	0	B POS	0	1	0	0	0	0
17	NO	0	B POS	0	1	0	0	0	0
19	NO	0	O POS	0	1	0	0	0	0
17	NO	0	A POS	0	1	0	0	0	0
17	NO	0	O POS	0	1	0	0	0	0
18	NO	0	O POS	0	1	0	0	0	0
18	NO	0	O POS	0	1	0	0	0	0
17	NO	0	A POS	0	1	0	0	0	0
17	NO	0	B POS	0	1	0	0	0	0
19	NO	0	A POS	0	1	0	0	0	0
18	NO	0	A POS	0	1	0	0	0	0
19	NO	0	O POS	0	1	0	0	0	0
18	NO	0	O POS	0	1	0	0	0	0
19	NO	0	B POS	0	1	0	0	0	0
17	NO	0	O POS	0	1	0	0	0	0
17	NO	0	O POS	0	1	0	0	0	0
17	NO	0	B POS	0	1	0	0	0	0
18	NO	0	O POS	0	1	0	0	0	0
16	NO	0	AB POS	0	1	0	0	0	0
18	NO	0	O POS	0	1	0	0	0	0
17	NO	0	O POS	0	1	0	0	0	0
17	YES	2	O POS	0	1	0	1	0	0
17	NO	0	O POS	0	1	0	0	0	0
17	NO	0	O POS	0	1	0	0	0	0
17	NO	0	O POS	0	1	0	0	0	0
17	NO	0	A POS	0	1	0	0	0	0
19	NO	0	O POS	0	1	0	0	0	0
18	NO	0	O POS	0	1	0	0	0	0
22	NO	0	B POS	1	1	0	0	0	0
18	NO	0	B POS	0	1	0	0	0	0
20	NO	0	B POS	0	1	0	0	0	0
18	NO	0	O POS	0	1	0	0	0	0
18	NO	0	A POS	0	1	0	0	0	0
19	NO	0	B POS	0	1	0	0	0	0
17	NO	0	A POS	0	1	0	0	0	0
18	NO	0	O POS	0	1	0	0	0	0
17	NO	0	O POS	0	1	0	0	0	0
17	NO	0	O POS	0	1	0	0	0	0
17	NO	0	B POS	0	1	0	0	0	0
17	NO	0	O POS	0	1	0	0	0	0
17	NO	0	B POS	0	1	0	0	0	0
17	NO	0	O POS	0	1	0	0	0	0
20	NO	0	B POS	0	1	0	0	0	0
18	NO	0	B POS	0	1	0	0	0	0
18	NO	0	O POS	0	1	0	0	0	0
18	NO	0	O POS	0	1	0	0	0	0
19	NO	0	O POS	0	1	0	0	0	0
18	NO	0	B POS	0	1	0	0	0	0
17	NO	0	O POS	0	1	0	0	0	0
18	NO	0	O POS	0	1	0	0	0	0
18	NO	0	B NEG	0	1	0	0	0	0
18	NO	0	A POS	0	1	0	0	0	0
17	NO	0	B POS	0	1	0	0	0	0
19	NO	0	O NEG	0	1	0	0	0	0
21	NO	0	A POS	1	1	0	0	0	0
18	NO	0	B POS	0	1	0	0	0	0
17	NO	0	O POS	0	1	0	0	0	0
20	NO	0	O POS	0	1	0	0	0	0
17	NO	0	B POS	0	1	0	0	0	0
20	NO	0	O POS	0	1	0	0	0	0
19	NO	0	B POS	0	1	0	0	0	0
17	NO	0	A POS	0	1	0	0	0	0
17	NO	0	O POS	0	1	0	0	0	0
17	NO	0	B POS	0	1	0	0	0	0
17	NO	0	O POS	0	1	0	0	0	0
17	NO	0	B POS	0	1	0	0	0	0
17	NO	0	B POS	0	1	0	0	0	0
19	NO	0	A POS	0	1	0	0	0	0
18	NO	0	A POS	0	1	0	0	0	0
20	NO	0	O POS	0	1	0	0	0	0
18	NO	0	O POS	0	0	0	0	0	0
18	NO	0	A POS	0	1	0	0	0	0
18	NO	0	A POS	0	1	0	0	0	0
17	NO	0	B POS	0	1	0	0	0	0
18	NO	0	A POS	0	1	0	0	0	0
25	NO	0	O POS	1	1	0	0	0	0
17	NO	0	O POS	0	1	0	0	0	0
17	NO	0	B POS	0	1	0	0	0	0
41	YES	9	O POS	3	0	1	1	1	0
26	NO	0	N/A	1	1	1	0	2	1
29	YES	2	O POS	1	1	0	1	2	1
30	YES	4	B POS	1	1	1	1	2	1
32	NO	0	B POS	2	1	1	0	2	1
24	NO	0	O POS	1	1	1	0	2	1
38	NO	0	O POS	2	1	1	0	2	1
26	NO	0	B POS	1	1	1	0	2	1
44	YES	1	B POS	3	1	1	1	2	1
41	YES	1	B POS	3	1	1	1	2	1
18	NO	0	O POS	0	0	0	0	2	1
41	YES	1	A POS	3	1	1	1	2	1
28	NO	0	O NEG	1	1	0	0	2	1
55	YES	1	O POS	3	1	2	1	2	1
35	YES	6	O POS	2	1	2	1	2	1
27	YES	1	O POS	1	1	1	1	2	1
24	YES	3	O POS	1	1	1	1	2	1
24	YES	1	A POS	1	1	0	1	2	1
25	NO	0	B POS	1	1	2	0	2	1
29	YES	1	O POS	1	1	1	1	2	1
24	NO	0	O NEG	1	1	1	0	2	1
42	YES	1	A POS	3	1	1	1	2	1
35	YES	6	O POS	2	1	1	1	2	1
20	NO	0	O POS	0	1	0	0	2	1
27	NO	0	O NEG	1	1	1	0	2	1
30	YES	5	O POS	1	1	0	1	2	1
24	YES	1	O POS	1	1	2	1	2	1
35	YES	2	A POS	2	1	2	1	2	1
21	YES	1	A POS	1	1	1	1	2	1
25	YES	1	A POS	1	1	1	1	2	1
25	NO	0	B POS	1	1	0	0	2	1
26	NO	0	O POS	1	1	0	0	2	1
25	YES	2	O NEG	1	1	1	1	2	1
27	YES	1	O POS	1	1	1	1	2	1
32	YES	2	NS	2	1	1	1	2	1
19	NO	0	A POS	0	1	3	0	2	1
37	YES	1	O POS	2	1	1	1	2	1
20	NO	0	O POS	0	1	1	0	2	1
32	YES	3	O POS	2	1	1	1	2	1
27	NO	0	AB POS	1	1	1	0	2	1
38	YES	1	A POS	2	1	1	1	2	1
26	NO	0	A POS	1	0	1	0	2	1
40	NO	0	O POS	2	0	1	0	2	1
42	YES	1	O POS	3	1	1	1	2	1
34	YES	1	B POS	2	1	1	1	2	1
28	NO	0	O POS	1	0	1	0	2	1
42	NO	0	A POS	3	1	1	0	2	1
24	YES	1	O POS	1	1	1	1	2	1
28	YES	2	B POS	1	1	1	1	2	1
21	YES	2	B POS	1	1	0	1	2	1
34	YES	6	O POS	2	1	1	1	2	1
46	YES	4	B POS	3	1	1	1	2	1
29	NO	0	A POS	1	1	1	0	2	1
32	YES	1	B POS	2	1	1	1	2	1
53	NO	0	B POS	3	1	1	0	2	1
32	NO	0	O POS	2	1	1	0	2	1
27	NO	0	O POS	1	1	1	0	2	1
23	YES	1	O POS	1	1	1	1	2	1
31	NO	0	O POS	2	1	1	0	2	1
36	NO	0	O POS	2	1	1	0	2	1
29	YES	2	O POS	1	1	1	1	2	1
23	NO	0	O POS	1	1	1	0	2	1
26	YES	2	O POS	1	1	1	1	2	1
22	NO	0	O POS	1	1	0	0	2	1
28	YES	1	O POS	1	1	1	1	2	1
38	YES	2	A POS	2	1	1	1	2	1
29	NO	0	O POS	1	1	1	0	2	1
33	YES	2	A POS	2	1	1	1	2	1
24	YES	3	O POS	1	1	1	1	2	1
32	YES	2	O NEG	2	1	1	1	2	1
19	YES	1	O POS	0	1	0	1	2	1
20	NO	0	B POS	0	1	0	0	2	1
25	YES	1	B POS	1	1	2	1	2	1
30	NO	0	B POS	1	1	1	0	2	1
46	NO	0	B POS	3	1	1	0	2	1
36	NO	0	O POS	2	1	1	0	2	1
23	YES	2	O POS	1	1	1	1	2	1
22	NO	0	AB NEG	1	1	3	0	2	1
28	NO	0	NS	1	1	1	0	2	1
26	YES	1	O POS	1	1	1	1	2	1
22	NO	0	O POS	1	1	0	0	2	1
18	YES	1	O NEG	0	1	0	1	2	1
31	YES	10	O NEG	2	1	1	1	2	1
22	YES	1	B POS	1	1	1	1	2	1
25	NO	0	B POS	1	1	2	0	2	1
27	YES	3	B POS	1	1	1	1	2	1
30	YES	2	A POS	1	1	1	1	2	1
28	NO	0	B POS	1	0	1	0	2	1
28	YES	2	O POS	1	1	3	1	2	1
38	NO	0	O POS	2	1	1	0	2	1
33	YES	2	A POS	2	1	0	1	2	1
39	NO	0	NS	2	0	1	0	2	1
26	NO	0	O POS	1	1	1	0	2	1
25	YES	2	O POS	1	1	1	1	2	1
21	NO	0	A POS	1	1	1	0	2	1
38	YES	2	O POS	2	1	1	1	2	1
32	YES	2	A POS	2	1	1	1	2	1
37	NO	0	O POS	2	1	1	0	2	1
43	NO	0	O POS	3	1	1	0	2	1
27	YES	2	A POS	1	1	2	1	2	1
37	NO	0	O POS	2	1	1	0	2	1
19	NO	0	A POS	0	1	0	0	2	1
22	NO	0	A POS	1	1	0	0	2	1
29	NO	0	O POS	1	0	1	0	2	1
32	NO	0	O POS	2	1	2	0	2	1
35	YES	1	A POS	2	1	1	1	2	1
21	YES	1	O POS	1	1	0	1	2	1
30	NO	0	O POS	1	1	1	0	2	1
28	YES	1	O POS	1	1	1	1	2	1
25	YES	1	O POS	1	1	1	1	2	1
26	NO	0	AB NEG	1	1	0	0	2	1
31	YES	3	O POS	2	1	1	1	2	1
31	NO	0	O NEG	2	0	2	0	2	1
37	NO	0	O POS	2	1	1	0	2	1
29	YES	1	O POS	1	1	1	1	2	1
25	YES	1	O POS	1	1	0	1	2	1
24	NO	0	O POS	1	1	0	0	2	1
28	YES	1	B POS	1	1	1	1	2	1
22	NO	0	O POS	1	0	0	0	2	1
41	YES	7	O POS	3	1	1	1	2	1
22	NO	0	AB POS	1	1	0	0	2	1
34	YES	5	A POS	2	1	1	1	2	1
44	NO	0	A NEG	3	1	1	0	2	1
32	YES	1	O POS	2	1	3	1	2	1
50	YES	NS	O NEG	3	1	1	1	2	1
21	NO	0	O POS	1	0	1	0	2	1
28	NO	0	B POS	1	1	2	0	2	1
29	YES	2	O POS	1	1	1	1	2	1
23	NO	0	B POS	1	1	1	0	2	1
58	YES	9	O POS	3	1	1	1	2	1
40	YES	5	O POS	2	1	1	1	2	1
33	YES	2	O NEG	2	1	0	1	2	1
29	NO	0	O POS	1	1	1	0	2	1
34	YES	1	O POS	2	1	1	1	2	1
33	YES	2	O POS	2	1	0	1	2	1
21	YES	3	A POS	1	0	0	1	1	0
21	YES	NS	O POS	1	1	0	1	1	0
22	NO	0	O POS	1	0	0	0	2	1
30	YES	2	O POS	1	1	0	1	2	1
23	NO	0	O POS	1	1	0	0	2	1
20	NO	0	O POS	0	1	0	0	2	1
27	NO	0	O POS	1	0	0	0	1	0
38	YES	2	O POS	2	1	1	1	2	1
33	NO	0	O POS	2	1	1	0	2	1
21	NO	0	O POS	1	1	1	0	2	1
25	NO	0	O POS	1	1	2	0	2	1
28	NO	0	O POS	1	0	1	0	2	1
22	YES	1	O POS	1	1	1	1	2	1
27	NO	0	B POS	1	1	1	0	2	1
28	NO	0	O POS	1	0	1	0	2	1
31	NO	0	B POS	2	1	1	0	2	1
41	NO	0	O POS	3	1	1	0	2	1
21	YES	2	O NEG	1	1	1	1	2	1
22	YES	1	O POS	1	1	3	1	2	1
26	YES	1	O POS	1	0	3	1	2	1
36	YES	10	AB POS	2	1	1	1	2	1
24	NO	0	A POS	1	1	1	0	2	1
21	YES	1	O POS	1	1	1	1	2	1
25	NO	0	O POS	1	1	1	0	2	1
26	YES	4	B POS	1	1	1	1	2	1
30	YES	3	B POS	1	1	1	1	2	1
28	NO	0	B POS	1	1	1	0	2	1
28	NO	0	O POS	1	1	0	0	2	1
26	YES	1	A POS	1	1	0	1	2	1
50	YES	1	O POS	3	1	1	1	2	1
19	YES	1	A POS	0	1	0	1	2	1
28	NO	0	O POS	1	1	2	0	2	1
32	YES	1	O POS	2	1	1	1	2	1
27	NO	0	A POS	1	1	1	0	2	1
28	NO	0	O POS	1	1	1	0	2	1
30	YES	12	O POS	1	1	1	1	2	1
29	NO	0	O POS	1	1	2	0	2	1
37	NO	0	O POS	2	1	1	0	2	1
29	YES	1	O POS	1	1	1	1	2	1
34	YES	3	O POS	2	1	1	1	2	1
45	NO	0	O NEG	3	1	1	0	2	1
23	NO	0	O POS	1	1	1	0	2	1
40	YES	3	A POS	2	1	1	1	2	1
26	YES	2	O POS	1	1	0	1	2	1
33	YES	2	O NEG	2	1	1	1	2	1
27	YES	2	B POS	1	0	1	1	2	1
22	YES	2	O NEG	1	1	0	1	2	1
25	NO	0	A POS	1	1	1	0	2	1
32	YES	1	O POS	2	1	1	1	2	1
48	YES	1	O POS	3	1	1	1	2	1
30	YES	5	O POS	1	1	1	1	2	1
35	YES	1	O NEG	2	1	1	1	2	1
32	YES	1	B POS	2	1	1	1	2	1
28	NO	0	B POS	1	1	1	0	2	1
26	NO	0	A POS	1	1	1	0	2	1
22	NO	0	N/A	1	1	0	0	2	1
22	NO	0	N/A	1	0	0	0	2	1
24	NO	0	N/A	1	1	1	0	2	1
46	NO	0	N/A	3	1	1	0	2	1
24	NO	0	N/A	1	1	1	0	2	1
19	NO	0	N/A	0	1	3	0	2	1
30	NO	0	N/A	1	1	1	0	2	1
31	NO	0	N/A	2	1	1	0	2	1
38	NO	0	N/A	2	1	1	0	2	1
26	NO	0	N/A	1	1	1	0	2	1
26	NO	0	N/A	1	0	1	0	2	1
31	NO	0	N/A	2	0	1	0	2	1
32	YES	1	N/A	2	1	1	1	2	1
30	YES	2	N/A	1	1	1	1	2	1
28	NO	0	N/A	1	1	1	0	2	1
30	YES	1	N/A	1	1	1	1	2	1
32	YES	1	N/A	2	1	1	1	2	1
42	NO	0	N/A	3	1	1	0	2	1
40	YES	1	N/A	2	1	1	1	2	1
36	YES	1	N/A	2	1	1	1	2	1
32	YES	3	N/A	2	1	1	1	2	1
49	YES	5	N/A	3	1	1	1	2	1
48	NO	0	N/A	3	1	1	0	2	1
28	NO	0	N/A	1	1	1	0	2	1
34	NO	0	N/A	2	1	1	0	2	1
27	NO	0	N/A	1	1	1	0	2	1
27	NO	0	N/A	1	1	1	0	2	1
56	NO	0	N/A	3	1	1	0	1	0
43	YES	2	N/A	3	1	1	1	2	1
29	NO	0	N/A	1	1	1	0	2	1
26	NO	0	O POS	1	0	1	0	2	1
27	YES	5	O POS	1	1	1	1	2	1
26	NO	0	A POS	1	1	1	0	2	1
23	NO	0	N/A	1	1	1	0	2	1
28	NO	0	N/A	1	1	1	0	2	1
27	NO	0	NS	1	0	0	0	2	1
34	NO	0	N/A	2	1	1	0	2	1
23	NO	0	N/A	1	1	1	0	2	1
32	YES	5	N/A	2	1	1	1	2	1
26	NO	0	N/A	1	1	1	0	2	1
35	NO	0	N/A	2	1	1	0	2	1
27	NO	0	N/A	1	1	1	0	2	1
33	YES	4	N/A	2	1	1	1	2	1
24	NO	0	N/A	1	1	1	0	2	1
30	YES	1	N/A	1	1	2	1	2	1
31	YES	1	N/A	2	1	1	1	2	1
27	NO	0	N/A	1	1	1	0	2	1
30	NO	0	N/A	1	1	1	0	2	1
28	YES	1	N/A	1	1	1	1	2	1
26	NO	0	N/A	1	1	1	0	2	1
25	NO	0	N/A	1	1	0	0	2	1
28	NO	0	N/A	1	1	1	0	2	1
26	NO	0	N/A	1	1	1	0	2	1
23	YES	1	N/A	1	1	1	1	2	1
19	NO	0	N/A	0	1	0	0	2	1
37	YES	3	N/A	2	1	1	1	2	1
19	NO	0	N/A	0	1	0	0	2	1
36	YES	4	N/A	2	1	1	1	2	1
50	YES	4	N/A	3	1	1	1	2	1
24	YES	1	A POS	1	1	1	1	2	1
26	YES	11	N/A	1	1	1	1	2	1
21	NO	0	NS	1	1	1	0	2	1
31	YES	5	O POS	2	1	1	1	2	1
34	YES	1	O POS	2	0	1	1	2	1
40	NO	0	AB POS	2	0	1	0	2	1
32	YES	1	O POS	2	1	1	1	2	1
25	NO	0	O POS	1	1	1	0	2	1
30	YES	1	O POS	1	1	1	1	2	1
33	YES	1	O POS	2	1	1	1	2	1
25	NO	0	NS	1	1	2	0	2	1
24	NO	0	B POS	1	1	1	0	2	1
28	NO	0	O POS	1	1	1	0	2	1
56	NO	0	NS	3	1	1	0	2	1
21	NO	0	O POS	1	1	1	0	2	1
42	YES	4	NS	3	1	1	1	2	1
45	YES	4	A NEG	3	1	1	1	2	1
29	YES	1	O POS	1	1	1	1	2	1
28	YES	1	O POS	1	1	1	1	2	1
21	NO	0	A POS	1	1	0	0	2	1
44	YES	2	O POS	3	1	1	1	2	1
25	YES	3	B POS	1	0	1	1	2	1
31	NO	0	A NEG	2	1	1	0	2	1
34	YES	2	O POS	2	0	1	1	2	1
28	NO	0	A POS	1	1	1	0	2	1
30	NO	0	O POS	1	1	1	0	2	1
28	NO	0	A POS	1	1	1	0	2	1
30	NO	0	A POS	1	1	3	0	2	1
31	NO	0	O POS	2	1	1	0	2	1
23	NO	0	N/A	1	1	1	0	2	1
26	NO	0	B POS	1	1	0	0	2	1
27	NO	0	A POS	1	0	1	0	2	1
17	NO	0	O POS	0	1	0	0	2	1
31	NO	0	A POS	2	1	1	0	2	1
27	YES	1	A POS	1	1	1	1	2	1
28	YES	3	O POS	1	1	1	1	2	1
18	NO	0	A POS	0	1	0	0	2	1
28	YES	1	O POS	1	1	1	1	2	1
30	YES	7	A POS	1	1	1	1	2	1
22	YES	1	O POS	1	1	1	1	2	1
28	YES	8	A POS	1	1	1	1	2	1
29	NO	0	O POS	1	0	1	0	2	1
27	NO	0	O POS	1	1	1	0	2	1
30	YES	2	O POS	1	1	1	1	2	1
35	NO	0	O POS	2	1	1	0	2	1
34	NO	0	O POS	2	1	1	0	2	1
27	NO	0	O POS	1	1	0	0	2	1
28	NO	0	O POS	1	1	0	0	2	1
39	YES	3	O POS	2	1	1	1	2	1
22	NO	0	O POS	1	0	0	0	2	1
21	NO	0	O POS	1	1	0	0	2	1
19	YES	1	O POS	0	1	0	1	2	1
37	NO	0	A POS	2	1	1	0	2	1
27	NO	0	A POS	1	1	1	0	2	1
29	YES	1	NS	1	1	1	1	2	1
27	NO	0	A POS	1	1	1	0	2	1
25	YES	4	O POS	1	1	1	1	2	1
28	NO	0	A POS	1	1	2	0	2	1
22	YES	1	O POS	1	1	2	1	2	1
57	YES	20	O POS	3	1	3	1	2	1
39	YES	7	A POS	2	0	1	1	2	1
22	NO	0	N/A	1	1	1	0	2	1
48	NO	0	N/A	3	1	1	0	2	1
21	YES	1	N/A	1	1	1	1	2	1
44	YES	1	N/A	3	1	1	1	2	1
24	NO	0	N/A	1	1	1	0	2	1
37	YES	NS	N/A	2	1	1	1	2	1
43	NO	0	A POS	3	1	1	0	2	1
26	YES	3	B POS	1	1	1	1	2	1
27	NO	0	O POS	1	1	2	0	2	1
19	NO	0	A POS	0	1	0	0	2	1
35	YES	3	A POS	2	1	1	1	2	1
20	NO	0	N/A	0	1	0	0	2	1
27	YES	2	O POS	1	1	1	1	2	1
32	YES	2	O POS	2	1	1	1	2	1
34	YES	7	O POS	2	1	1	1	2	1
23	YES	2	O POS	1	1	0	1	2	1
23	YES	1	B POS	1	1	1	1	2	1
24	NO	0	A POS	1	1	1	0	2	1
27	YES	1	O POS	1	1	1	1	2	1
30	YES	2	N/A	1	1	1	1	2	1
22	NO	0	O POS	1	1	1	0	2	1
38	NO	0	O POS	2	1	1	0	2	1
21	NO	0	B POS	1	1	2	0	2	1
35	NO	0	NS	2	1	1	0	2	1
41	NO	0	O POS	3	0	1	0	2	1
27	YES	3	N/A	1	1	1	1	2	1
41	NO	0	N/A	3	1	1	0	2	1
38	YES	2	O NEG	2	0	1	1	2	1
42	NO	0	N/A	3	1	1	0	2	1
32	NO	0	AB POS	2	1	1	0	2	1
25	YES	1	O POS	1	1	1	1	2	1
20	NO	0	O NEG	0	1	1	0	2	1
40	YES	3	O POS	2	1	1	1	2	1
22	YES	2	O POS	1	1	1	1	2	1
35	NO	0	B POS	2	1	1	0	2	1
19	NO	0	N/A	0	1	2	0	2	1
52	NO	0	A NEG	3	1	1	0	2	1
35	YES	3	NS	2	1	1	1	2	1
27	YES	1	A NEG	1	1	1	1	2	1
35	YES	1	O POS	2	1	1	1	2	1
42	YES	1	O POS	3	1	1	1	2	1
25	NO	0	O POS	1	1	1	0	2	1
39	NO	0	O POS	2	1	1	0	2	1
25	YES	1	O POS	1	1	1	1	2	1
29	YES	3	B POS	1	1	1	1	2	1
35	YES	1	O POS	2	1	1	1	2	1
43	YES	6	A POS	3	1	1	1	2	1
45	YES	2	O POS	3	1	1	1	2	1
26	YES	1	B POS	1	1	2	1	2	1
29	YES	1	B POS	1	1	1	1	2	1
22	NO	0	B POS	1	1	1	0	2	1
35	NO	0	O POS	2	1	1	0	2	1
32	NO	0	B POS	2	1	1	0	2	1
28	YES	1	O POS	1	1	1	1	2	1
28	NO	0	O POS	1	1	1	0	2	1
39	YES	2	O POS	2	1	1	1	2	1
20	NO	0	O POS	0	1	1	0	2	1
25	NO	0	B POS	1	0	0	0	2	1
40	YES	16	B POS	2	1	1	1	2	1
22	NO	0	N/A	1	1	2	0	2	1
28	NO	0	O POS	1	1	1	0	2	1
29	YES	2	O POS	1	1	1	1	2	1
22	YES	3	B POS	1	1	1	1	2	1
31	YES	1	N/A	2	1	1	1	2	1
22	NO	0	O POS	1	1	0	0	2	1
35	YES	5	O POS	2	1	1	1	2	1
29	YES	2	O POS	1	1	1	1	2	1
33	NO	0	O POS	2	1	1	0	2	1
30	YES	10	O POS	1	1	1	1	2	1
32	YES	2	B POS	2	1	1	1	2	1
26	NO	0	NS	1	1	1	0	2	1
34	YES	1	A POS	2	1	1	1	2	1
29	YES	4	O POS	1	1	1	1	2	1
35	NO	0	O POS	2	1	1	0	2	1
26	YES	1	O POS	1	1	2	1	2	1
38	NO	0	O POS	2	1	2	0	2	1
23	YES	2	O POS	1	1	1	1	2	1
26	YES	1	A POS	1	1	1	1	2	1
22	YES	1	A POS	1	1	2	1	2	1
22	NO	0	O POS	1	1	0	0	2	1
31	YES	3	NS	2	1	1	1	2	1
28	YES	2	A POS	1	1	0	1	2	1
22	NO	0	O POS	1	1	1	0	2	1
52	YES	1	A POS	3	1	1	1	2	1
28	NO	0	A POS	1	1	1	0	2	1
27	NO	0	A POS	1	1	1	0	2	1
29	NO	0	O POS	1	1	1	0	2	1
34	YES	1	O POS	2	1	1	1	2	1
46	NO	0	O POS	3	1	1	0	2	1
32	NO	0	N/A	2	1	1	0	2	1
28	NO	0	O POS	1	1	1	0	2	1
28	YES	1	O POS	1	1	1	1	2	1
38	NO	0	O POS	2	1	1	0	2	1
35	YES	6	O POS	2	1	1	1	2	1
40	YES	10	O NEG	2	1	1	1	2	1
32	YES	1	O POS	2	1	1	1	2	1
19	NO	0	O NEG	0	0	0	0	2	1
28	YES	2	A POS	1	1	1	1	2	1
40	YES	1	B POS	2	1	1	1	2	1
24	YES	4	O POS	1	1	1	1	2	1
30	YES	2	O POS	1	1	1	1	2	1
26	YES	2	O POS	1	1	1	1	2	1
43	YES	3	O POS	3	1	1	1	2	1
27	YES	2	O POS	1	1	1	1	2	1
27	NO	0	AB POS	1	1	0	0	2	1
42	YES	3	O POS	3	1	1	1	2	1
32	YES	3	O POS	2	1	1	1	2	1
27	YES	2	O POS	1	1	1	1	2	1
32	YES	1	A NEG	2	1	1	1	2	1
40	NO	0	O POS	2	1	1	0	2	1
19	YES	1	O POS	0	1	1	1	2	1
24	YES	1	O POS	1	1	0	1	2	1
36	YES	7	O POS	2	1	1	1	2	1
22	YES	1	N/A	1	1	0	1	2	1
22	NO	0	O NEG	1	1	0	0	2	1
25	NO	0	O POS	1	1	1	0	2	1
23	YES	1	O POS	1	1	1	1	2	1
25	YES	2	O POS	1	1	2	1	2	1
39	YES	1	B POS	2	1	1	1	2	1
21	NO	0	O POS	1	1	1	0	2	1
28	YES	1	O POS	1	1	1	1	2	1
29	NO	0	O POS	1	1	1	0	2	1
51	NO	0	B POS	3	1	1	0	2	1
35	YES	5	B NEG	2	1	1	1	2	1
28	YES	5	B POS	1	1	1	1	2	1
27	NO	0	O POS	1	0	1	0	2	1
30	YES	2	A POS	1	0	1	1	2	1
22	YES	1	O POS	1	1	1	1	2	1
18	NO	0	N/A	0	1	1	0	2	1
30	NO	0	N/A	1	1	1	0	2	1
44	NO	0	N/A	3	1	1	0	2	1
28	NO	0	N/A	1	1	1	0	2	1
21	NO	0	N/A	1	1	0	0	2	1
45	NO	0	N/A	3	1	1	0	2	1
34	YES	1	N/A	2	1	1	1	2	1
19	NO	0	N/A	0	1	0	0	2	1
28	NO	0	N/A	1	1	1	0	2	1
28	NO	0	N/A	1	1	1	0	2	1
25	NO	0	N/A	1	1	1	0	1	0
22	NO	0	N/A	1	1	1	0	2	1
22	NO	0	N/A	1	1	1	0	2	1
17	NO	0	N/A	0	1	1	0	2	1
24	NO	0	N/A	1	0	1	0	2	1
40	YES	1	N/A	2	1	1	1	2	1
47	NO	0	N/A	3	1	1	0	2	1
27	NO	0	B POS	1	1	1	0	2	1
23	YES	1	A POS	1	1	0	1	2	1
36	NO	0	N/A	2	1	1	0	2	1
38	NO	0	N/A	2	1	1	0	2	1
46	NO	0	N/A	3	1	1	0	2	1
37	NO	0	N/A	2	1	1	0	2	1
32	YES	1	N/A	2	1	1	1	2	1
35	NO	0	N/A	2	1	1	0	2	1
40	YES	3	N/A	2	1	1	1	2	1
30	NO	0	O POS	1	0	1	0	2	1
28	NO	0	O POS	1	1	1	0	2	1
38	YES	1	O NEG	2	1	1	1	2	1
55	YES	54	O POS	3	1	1	1	1	0
29	NO	0	O POS	1	1	1	0	2	1
40	YES	3	A POS	2	1	1	1	1	0
38	NO	0	B POS	2	1	2	0	2	1
26	NO	0	A POS	1	1	0	0	2	1
21	NO	0	N/A	1	1	1	0	2	1
24	NO	0	N/A	1	0	1	0	2	1
48	NO	0	O POS	3	0	1	0	2	1
33	YES	1	O POS	2	1	1	1	2	1
40	NO	0	O POS	2	1	1	0	2	1
27	YES	2	B POS	1	1	1	1	2	1
33	NO	0	O POS	2	1	1	0	2	1
41	YES	5	O POS	3	1	1	1	1	0
19	NO	0	O NEG	0	0	0	0	1	0
29	YES	1	N/A	1	1	1	1	2	1
32	YES	5	O POS	2	1	1	1	2	1
42	YES	7	O POS	3	1	1	1	2	1
40	NO	0	O POS	2	1	1	0	2	1
22	NO	0	B POS	1	1	1	0	2	1
23	YES	1	B POS	1	1	1	1	2	1
22	NO	0	AB POS	1	1	1	0	2	1
42	YES	1	B POS	3	1	1	1	2	1
22	NO	0	O POS	1	1	1	0	2	1
21	NO	0	O POS	1	1	1	0	2	1
18	NO	0	A POS	0	1	1	0	2	1
30	YES	2	B POS	1	1	1	1	2	1
30	NO	0	A POS	1	1	1	0	2	1
27	NO	0	B POS	1	1	1	0	2	1
38	NO	0	O POS	2	1	1	0	2	1
29	YES	5	O POS	1	1	1	1	2	1
35	YES	1	O POS	2	1	1	1	2	1
26	YES	4	O POS	1	1	1	1	2	1
37	YES	1	O POS	2	1	1	1	2	1
21	NO	0	O POS	1	0	1	0	2	1
44	NO	0	B POS	3	1	1	0	2	1
21	NO	0	O POS	1	1	2	0	2	1
32	YES	2	NS	2	1	1	1	2	1
30	YES	1	O POS	1	1	1	1	2	1
22	NO	0	O POS	1	1	1	0	2	1
32	YES	3	O NEG	2	1	1	1	2	1
30	NO	0	O POS	1	1	1	0	2	1
28	NO	0	O POS	1	1	1	0	2	1
31	NO	0	O POS	2	1	1	0	2	1
26	YES	1	O POS	1	1	1	1	2	1
35	YES	1	O POS	2	1	1	1	2	1
27	NO	0	B POS	1	1	1	0	2	1
18	NO	0	O POS	0	1	1	0	2	1
28	YES	2	O POS	1	1	1	1	2	1
25	YES	3	A POS	1	1	1	1	2	1
19	YES	3	A POS	0	1	0	1	2	1
18	NO	0	A POS	0	1	0	0	2	1
30	YES	4	O POS	1	1	1	1	2	1
32	YES	1	A POS	2	1	1	1	2	1
20	NO	0	O POS	0	1	1	0	2	1
37	YES	1	O POS	2	1	1	1	2	1
25	YES	1	NS	1	1	1	1	2	1
38	NO	0	O POS	2	1	1	0	2	1
32	YES	1	O POS	2	1	1	1	2	1
25	YES	1	O POS	1	1	2	1	2	1
35	YES	1	O NEG	2	1	1	1	2	1
27	NO	0	O NEG	1	1	1	0	2	1
19	YES	2	O POS	0	1	0	1	2	1
40	YES	6	B POS	2	0	1	1	2	1
20	YES	1	O POS	0	1	1	1	2	1
28	YES	12	O POS	1	0	1	1	2	1
32	YES	1	O POS	2	1	1	1	2	1
24	NO	0	B POS	1	1	1	0	2	1
34	YES	4	B POS	2	1	1	1	2	1
44	NO	0	O POS	3	1	1	0	2	1
21	YES	1	B POS	1	1	1	1	2	1
43	YES	1	O POS	3	1	1	1	2	1
25	NO	0	O POS	1	1	1	0	2	1
26	YES	1	O POS	1	1	1	1	2	1
25	NO	0	B POS	1	1	1	0	2	1
27	YES	2	O POS	1	0	1	1	2	1
36	NO	0	O POS	2	1	1	0	2	1
20	YES	1	A POS	0	1	0	1	2	1
28	YES	1	O POS	1	1	1	1	2	1
26	YES	4	O POS	1	1	1	1	2	1
26	YES	4	O POS	1	1	1	1	2	1
45	NO	0	B POS	3	1	1	0	2	1
24	YES	2	B POS	1	1	1	1	1	0
24	YES	2	O POS	1	1	0	1	2	1
28	YES	1	O POS	1	1	0	1	2	1
40	NO	0	O POS	2	1	1	0	2	1
32	YES	2	A POS	2	1	1	1	2	1
22	NO	0	O POS	1	1	1	0	2	1
31	YES	2	O POS	2	1	1	1	2	1
27	YES	1	O POS	1	1	1	1	2	1
21	YES	2	A POS	1	1	1	1	2	1
36	YES	1	A POS	2	1	1	1	2	1
28	NO	0	O POS	1	1	1	0	2	1
24	NO	0	O POS	1	1	1	0	2	1
23	YES	3	AB POS	1	1	2	1	1	0
28	YES	3	O POS	1	1	1	1	2	1
30	YES	2	O POS	1	0	0	1	2	1
36	YES	1	O POS	2	1	1	1	2	1
22	YES	1	O POS	1	1	1	1	2	1
21	YES	2	A POS	1	1	1	1	2	1
40	YES	1	O POS	2	1	1	1	2	1
35	YES	1	NS	2	1	1	1	2	1
31	NO	0	B POS	2	1	1	0	2	1
28	NO	0	B POS	1	1	1	0	2	1
30	YES	6	O POS	1	1	1	1	2	1
26	YES	3	O POS	1	1	0	1	2	1
34	YES	2	B POS	2	1	1	1	2	1
33	NO	0	O POS	2	1	1	0	2	1
33	YES	1	A POS	2	1	1	1	2	1
27	NO	0	O POS	1	1	1	0	2	1
30	YES	1	O POS	1	1	1	1	2	1
41	YES	3	O POS	3	1	1	1	2	1
24	YES	1	O POS	1	1	0	1	2	1
23	NO	0	O POS	1	1	2	0	2	1
30	YES	1	O POS	1	1	1	1	2	1
22	NO	0	O POS	1	1	1	0	2	1
27	YES	2	O POS	1	1	1	1	1	0
29	YES	3	B NEG	1	1	1	1	1	0
21	NO	0	O POS	1	1	1	0	2	1
28	YES	1	O POS	1	1	1	1	2	1
29	NO	0	O POS	1	1	1	0	2	1
26	YES	1	O POS	1	1	1	1	2	1
25	NO	0	O POS	1	1	1	0	2	1
36	NO	0	O POS	2	1	1	0	2	1
35	YES	2	O POS	2	1	1	1	2	1
27	YES	1	O POS	1	1	1	1	2	1
24	YES	4	B POS	1	1	1	1	2	1
19	YES	2	O POS	0	1	0	1	2	1
27	YES	2	O POS	1	1	1	1	2	1
31	NO	0	B POS	2	1	1	0	2	1
28	YES	6	O POS	1	1	1	1	2	1
30	NO	0	O POS	1	0	1	0	2	1
37	YES	5	O POS	2	1	1	1	2	1
28	YES	3	O NEG	1	1	1	1	2	1
35	YES	2	O POS	2	1	1	1	2	1
19	YES	1	O POS	0	1	3	1	2	1
23	NO	0	B POS	1	1	1	0	2	1
22	YES	1	O NEG	1	1	1	1	2	1
33	NO	0	N/A	2	1	1	0	2	1
23	YES	1	NS	1	1	1	1	2	1
36	YES	1	O POS	2	1	1	1	2	1
35	NO	0	B POS	2	0	1	0	2	1
46	YES	2	O NEG	3	1	1	1	2	1
36	YES	1	A POS	2	1	1	1	2	1
34	YES	9	O POS	2	1	1	1	2	1
30	YES	1	B POS	1	0	1	1	2	1
30	YES	2	O NEG	1	0	1	1	2	1
40	YES	2	B POS	2	1	1	1	2	1
28	NO	0	B POS	1	0	1	0	2	1
22	YES	1	O POS	1	1	0	1	2	1
28	YES	1	NS	1	1	0	1	2	1
31	YES	4	B POS	2	1	1	1	2	1
23	YES	1	B POS	1	1	1	1	2	1
17	YES	1	O POS	0	1	0	1	2	1
20	YES	1	O POS	0	1	1	1	2	1
25	NO	0	A POS	1	1	2	0	2	1
35	NO	0	B POS	2	1	1	0	2	1
24	NO	0	B NEG	1	0	3	0	2	1
25	NO	0	B POS	1	0	1	0	2	1
37	NO	0	B POS	2	1	1	0	2	1
28	NO	0	A POS	1	1	1	0	2	1
43	YES	20	O POS	3	1	1	1	2	1
25	NO	0	O POS	1	0	1	0	2	1
30	YES	10	O POS	1	1	1	1	2	1
24	YES	1	O POS	1	1	1	1	2	1
19	YES	2	O POS	0	1	1	1	2	1
32	YES	3	O POS	2	1	1	1	2	1
34	YES	2	O POS	2	1	1	1	2	1
23	YES	3	O POS	1	1	1	1	2	1
25	YES	1	A POS	1	1	1	1	2	1
24	NO	0	O POS	1	1	0	0	2	1
31	NO	0	O NEG	2	1	1	0	2	1
31	NO	0	O POS	2	1	1	0	2	1
18	NO	0	O NEG	0	1	1	0	2	1
27	NO	0	O POS	1	1	1	0	2	1
26	YES	1	A POS	1	1	1	1	2	1
[truncated: 1,001 more rows]
